# Supplementary material for: Proteomic Biomarkers of the Apnea Hypopnea Index and Obstructive Sleep Apnea: Insights into the Pathophysiology of Presence, Severity, and Treatment Response
Source: Int J Mol Sci. 2022 Jul 20;23(14):7983. doi: 10.3390/ijms23147983 (PMC9317550; doi:10.3390/ijms23147983)
Supplement: Supplementary file 1 [file ijms-23-07983-s001.zip]

Archive with 1 entries (1 files):
- ijms-1809680-supplementary.xlsx
