# Supplementary material for: Proteomic Biomarkers of the Apnea Hypopnea Index and Obstructive Sleep Apnea: Insights into the Pathophysiology of Presence, Severity, and Treatment Response
Source: Int J Mol Sci. 2022 Jul 20;23(14):7983. doi: 10.3390/ijms23147983 (PMC9317550; doi:10.3390/ijms23147983)
Supplement: Supplementary file 1 [file ijms-23-07983-s001.zip › ijms-1809680-supplementary.xlsx]

## Sheet: Table S1. Time to Blood Process
Table S1: Summary results of multivariate analyses of the combined cohort (N=1654) including the STAGES samples (n=1430; time to processing range: 1-126 hours) and immediately processed samples (n=224; time to processing=0) .
Target	TargetFullName	UniProt	EntrezGeneSymbol	FDR_p Combined Time to Processing	beta Combined Time to Processing
FOXM1	Forkhead box protein M1	Q08050	FOXM1	0	0.4405
STAT1	Signal transducer and activator of transcription 1-alpha/beta	P42224	STAT1	0	0.526742
HNRDL	Heterogeneous nuclear ribonucleoprotein D-like	O14979	HNRNPDL	0	0.55803
Alpha enolase	Alpha-enolase	P06733	ENO1	0	0.585183
WWP1	NEDD4-like E3 ubiquitin-protein ligase WWP1	Q9H0M0	WWP1	0	0.495848
RHG25	Rho GTPase-activating protein 25	P42331	ARHGAP25	0	0.639071
EIF3G	Eukaryotic translation initiation factor 3 subunit G	O75821	EIF3G	0	0.389875
EPN4	Clathrin interactor 1	Q14677	CLINT1	0	0.552602
NUPL	Arf-GAP domain and FG repeat-containing protein 1	P52594	AGFG1	0	0.458231
CBL	E3 ubiquitin-protein ligase CBL	P22681	CBL	0	0.549046
MAX	Protein max	P61244	MAX	0	0.566368
CYBP	Calcyclin-binding protein	Q9HB71	CACYBP	0	0.524115
ROA1	Heterogeneous nuclear ribonucleoprotein A1	P09651	HNRNPA1	0	0.768385
UBS3B	Ubiquitin-associated and SH3 domain-containing protein B	Q8TF42	UBASH3B	0	0.783332
TFIP8	Tumor necrosis factor alpha-induced protein 8	O95379	TNFAIP8	0	0.628783
ARRB1	Beta-arrestin-1	P49407	ARRB1	0	0.651328
EIF1B	Eukaryotic translation initiation factor 1b	O60739	EIF1B	0	0.560426
NEK7	Serine/threonine-protein kinase Nek7	Q8TDX7	NEK7	0	0.536907
AP1G2	AP-1 complex subunit gamma-like 2	O75843	AP1G2	0	0.549661
PIN4	Peptidyl-prolyl cis-trans isomerase NIMA-interacting 4	Q9Y237	PIN4	0	0.474802
FEV	Protein FEV	Q99581	FEV	0	0.604728
UBP8	Ubiquitin carboxyl-terminal hydrolase 8	P40818	USP8	0	0.538369
HMHA1	Rho GTPase-activating protein 45	Q92619	HMHA1	0	0.577315
LIPA1	Liprin-alpha-1	Q13136	PPFIA1	0	0.558299
BDNF.2	Brain-derived neurotrophic factor	P23560	BDNF	0	0.576799
DEFI6	Differentially expressed in FDCP 6 homolog	Q9H4E7	DEF6	0	0.464954
14-3-3 protein beta/alpha	14-3-3 protein beta/alpha	P31946	YWHAB	0	0.588696
CSPG6	Structural maintenance of chromosomes protein 3	Q9UQE7	SMC3	0	0.660203
SUMO3	Small ubiquitin-related modifier 3	P55854	SUMO3	0	0.416957
MK10	Mitogen-activated protein kinase 10	P53779	MAPK10	0	0.659342
PGAM2	Phosphoglycerate mutase 2	P15259	PGAM2	0	0.827054
PgR	Progesterone receptor	P06401	PGR	0	0.532275
SHC1.2	SHC-transforming protein 1	P29353	SHC1	0	0.436779
ACBP	Acyl-CoA-binding protein	P07108	DBI	0	0.426023
IRF-3	Interferon regulatory factor 3	Q14653	IRF3	0	0.419142
annexin IV	Annexin A4	P09525	ANXA4	0	0.54145
OVCA2	Esterase OVCA2	Q8WZ82	OVCA2	0	0.43073
CHM2A	Charged multivesicular body protein 2a	O43633	CHMP2A	0	0.629612
CAB39	Calcium-binding protein 39	Q9Y376	CAB39	0	0.646053
NCF-1	Neutrophil cytosol factor 1	P14598	NCF1	0	1.04847
PCNP	PEST proteolytic signal-containing nuclear protein	Q8WW12	PCNP	0	0.411186
HNRPD	Heterogeneous nuclear ribonucleoprotein D0	Q14103	HNRNPD	0	0.593332
C4a	C4a anaphylatoxin	P0C0L4 P0C0L5	C4A C4B	0	0.661867
RAC2	Ras-related C3 botulinum toxin substrate 2	P15153	RAC2	0	0.467271
UBCP1	Ubiquitin-like domain-containing CTD phosphatase 1	Q8WVY7	UBLCP1	0	0.515217
MOL1A	MOB kinase activator 1B	Q7L9L4	MOBKL1A	0	0.611452
TCP4	Activated RNA polymerase II transcriptional coactivator p15	P53999	SUB1	0	0.662546
HAP28	28 kDa heat- and acid-stable phosphoprotein	Q13442	PDAP1	0	0.535917
Platelet proteoglycan	Serglycin	P10124	SRGN	0	0.35148
MAFG	Transcription factor MafG	O15525	MAFG	0	0.301041
G6PD	Glucose-6-phosphate 1-dehydrogenase	P11413	G6PD	0	0.671357
PARK7	Protein DJ-1	Q99497	PARK7	0	0.44586
RAB3C	Ras-related protein Rab-3C	Q96E17	RAB3C	0	0.56552
ihh	Indian hedgehog protein	Q14623	IHH	0	-0.337315
BDNF.1	Brain-derived neurotrophic factor	P23560	BDNF	0	0.576799
Rab GDP dissociation inhibitor beta	Rab GDP dissociation inhibitor beta	P50395	GDI2	0	0.410182
Sonic Hedgehog	Sonic hedgehog protein	Q15465	SHH	0	-0.451244
ERK-1	Mitogen-activated protein kinase 3	P27361	MAPK3	0	0.46549
ON	SPARC	P09486	SPARC	0	0.371892
AMPM2	Methionine aminopeptidase 2	P50579	METAP2	0	0.435923
amyloid precursor protein	Amyloid beta A4 protein	P05067	APP	0	0.430112
BARK1	beta-adrenergic receptor kinase 1	P25098	ADRBK1	0	0.563902
CAMK2D	Calcium/calmodulin-dependent protein kinase type II subunit delta	Q13557	CAMK2D	0	0.415644
RPS6KA3	Ribosomal protein S6 kinase alpha-3	P51812	RPS6KA3	0	0.45936
Thrombospondin-1	Thrombospondin-1	P07996	THBS1	0	0.569223
FGR	Tyrosine-protein kinase Fgr	P09769	FGR	0	0.573265
MAPKAPK3	MAP kinase-activated protein kinase 3	Q16644	MAPKAPK3	0	0.488135
Cyclophilin A	Peptidyl-prolyl cis-trans isomerase A	P62937	PPIA	0	0.346944
GAPDH, liver	Glyceraldehyde-3-phosphate dehydrogenase	P04406	GAPDH	0	0.663256
TCTP	Translationally-controlled tumor protein	P13693	TPT1	0	0.561101
Phosphoglycerate mutase 1	Phosphoglycerate mutase 1	P18669	PGAM1	0	1.58426
PDGF-BB	Platelet-derived growth factor subunit B	P01127	PDGFB	0	0.570613
6-Phosphogluconate dehydrogenase	6-phosphogluconate dehydrogenase, decarboxylating	P52209	PGD	0	0.794151
M2-PK	Pyruvate kinase PKM	P14618	PKM2	0	0.662779
Transketolase	Transketolase	P29401	TKT	0	0.409522
Triosephosphate isomerase	Triosephosphate isomerase	P60174	TPI1	0	0.488417
PDPK1	3-phosphoinositide-dependent protein kinase 1	O15530	PDPK1	0	0.495573
SHC1.1	SHC-transforming protein 1	P29353	SHC1	0	0.436779
VAV	Proto-oncogene vav	P15498	VAV1	0	0.597079
calgranulin B	Protein S100-A9	P06702	S100A9	0	0.519467
hnRNP A2/B1	Heterogeneous nuclear ribonucleoproteins A2/B1	P22626	HNRNPA2B1	0	0.904014
ELK3	ETS domain-containing protein Elk-3	P41970	ELK3	0	0.433671
CILP	Cartilage intermediate layer protein 1	O75339	CILP	0	0.381554
S100A12	Protein S100-A12	P80511	S100A12	0	0.556812
14-3-3 protein zeta/delta	14-3-3 protein zeta/delta	P63104	YWHAZ	0	0.374455
LY66C	Lymphocyte antigen 6 complex locus protein G6c	O95867	LY6G6C	0	0.493744
F150B	ALK and LTK ligand 2	Q6UX46	FAM150B	0	0.363683
ELA2A	Chymotrypsin-like elastase family member 2A	P08217	CELA2A	0	-0.267796
GPV	Platelet glycoprotein V	P40197	GP5	0	0.412142
LAP2B	Lamina-associated polypeptide 2, isoforms beta/gamma	P42167	TMPO	0	0.50534
TFF1	Trefoil factor 1	P04155	TFF1	0	-0.558724
Ezrin	Ezrin	P15311	EZR	0	0.475053
RS4X	40S ribosomal protein S4, X isoform	P62701	RPS4X	0	0.457206
HNRPF	Heterogeneous nuclear ribonucleoprotein F	P52597	HNRNPF	0	0.393082
Tirap	Toll/interleukin-1 receptor domain-containing adapter protein	P58753	TIRAP	0	0.455936
Cdc42Hs	Cell division control protein 42 homolog	P60953	CDC42	0	0.612681
Rho-GDI beta	Rho GDP-dissociation inhibitor 2	P52566	ARHGDIB	0	0.532177
APEX1	DNA-(apurinic or apyrimidinic site) lyase	P27695	APEX1	0	0.505714
Rho A	Transforming protein RhoA	P61586	RHOA	0	0.50618
6PGL	6-phosphogluconolactonase	O95336	PGLS	0	0.475492
Calpain I	Calpain I	P07384 P04632	CAPN1 CAPNS1	0	0.418466
CAMK2B	Calcium/calmodulin-dependent protein kinase type II subunit beta	Q13554	CAMK2B	0	0.461062
STAT6	Signal transducer and activator of transcription 6	P42226	STAT6	0	0.426302
RBP56	TATA-binding protein-associated factor 2N	Q92804	TAF15	0	0.425212
CHM2B	Charged multivesicular body protein 2b	Q9UQN3	CHMP2B	0	0.499061
PAK6	Serine/threonine-protein kinase PAK 6	Q9NQU5	PAK6	0	0.595283
SPN1	Snurportin-1	O95149	SNUPN	0	0.509093
ANX11	Annexin A11	P50995	ANXA11	0	0.440147
HDHD2	Haloacid dehalogenase-like hydrolase domain-containing protein 2	Q9H0R4	HDHD2	0	0.522873
annexin I	Annexin A1	P04083	ANXA1	0	0.557629
SH3G2	Endophilin-A1	Q99962	SH3GL2	0	0.507015
p60-Src	Proto-oncogene tyrosine-protein kinase Src	P12931	SRC	0	0.746421
RAC1	Ras-related C3 botulinum toxin substrate 1	P63000	RAC1	0	0.539509
DDX6	Probable ATP-dependent RNA helicase DDX6	P26196	DDX6	0	0.45325
SH3G3	Endophilin-A3	Q99963	SH3GL3	0	0.53545
MMP-9	Matrix metalloproteinase-9	P14780	MMP9	0	0.394991
SAR1A	GTP-binding protein SAR1a	Q9NR31	SAR1A	0	0.766654
Desmoglein-3	Desmoglein-3	P32926	DSG3	0	0.512482
PCDH8	Protocadherin-8	O95206	PCDH8	0	0.341316
Amyloid-like protein 1	Amyloid-like protein 1	P51693	APLP1	0	-0.341294
MARE1	Microtubule-associated protein RP/EB family member 1	Q15691	MAPRE1	0	0.553287
RECQ1	ATP-dependent DNA helicase Q1	P46063	RECQL	0	0.343778
SPG21	Maspardin	Q9NZD8	SPG21	0	0.459786
PHI	Glucose-6-phosphate isomerase	P06744	GPI	3.6509e-308	0.414834
IP16.2	Gamma-interferon-inducible protein 16	Q16666	IFI16	4.3144e-308	0.435759
IP16.1	Gamma-interferon-inducible protein 16	Q16666	IFI16	4.3144e-308	0.435759
IDH	Isocitrate dehydrogenase [NADP] cytoplasmic	O75874	IDH1	8.6751e-308	0.584924
DYL2	Dynein light chain 2, cytoplasmic	Q96FJ2	DYNLL2	3.9962e-307	0.512841
CTAP-III	Connective tissue-activating peptide III	P02775	PPBP	4.9188e-307	0.512076
RAB1B	Ras-related protein Rab-1B	Q9H0U4	RAB1B	6.7625e-307	0.672372
MTHFS	5-formyltetrahydrofolate cyclo-ligase	P49914	MTHFS	2.4437e-306	0.436048
GGA3	ADP-ribosylation factor-binding protein GGA3	Q9NZ52	GGA3	3.6213e-306	0.494269
a-endosulfine	Alpha-endosulfine	O43768	ENSA	7.9365e-306	0.441818
RL12	60S ribosomal protein L12	P30050	RPL12	1.5764e-305	0.410047
PBP	Platelet basic protein	P02775	PPBP	2.5439e-305	0.326714
MAPK14	Mitogen-activated protein kinase 14	Q16539	MAPK14	1.4342e-303	0.50492
MAPK2	MAP kinase-activated protein kinase 2	P49137	MAPKAPK2	4.4399e-303	0.467929
HMG-1	High mobility group protein B1	P09429	HMGB1	5.5823e-303	0.40896
FA49B	Protein FAM49B	Q9NUQ9	FAM49B	6.7945e-303	0.572536
DNJB2	DnaJ homolog subfamily B member 2	P25686	DNAJB2	1.255e-302	0.298241
AL1A3	Aldehyde dehydrogenase family 1 member A3	P47895	ALDH1A3	2.8178e-302	0.42986
GBRL2	Gamma-aminobutyric acid receptor-associated protein-like 2	P60520	GABARAPL2	3.7943e-302	0.45533
PYGL	Glycogen phosphorylase, liver form	P06737	PYGL	5.978e-302	0.512671
SPS1	Selenide, water dikinase 1	P49903	SEPHS1	8.9371e-302	0.348514
C43BP.2	Collagen type IV alpha-3-binding protein	Q9Y5P4	COL4A3BP	1.0002e-301	0.377043
C43BP.1	Collagen type IV alpha-3-binding protein	Q9Y5P4	COL4A3BP	1.0002e-301	0.377043
STAT3	Signal transducer and activator of transcription 3	P40763	STAT3	1.3601e-301	0.465907
UBC9	SUMO-conjugating enzyme UBC9	P63279	UBE2I	1.8254e-301	0.352819
GGA1	ADP-ribosylation factor-binding protein GGA1	Q9UJY5	GGA1	8.5649e-301	0.400462
KS6A6	Ribosomal protein S6 kinase alpha-6	Q9UK32	RPS6KA6	1.998e-300	0.354847
RAB32	Ras-related protein Rab-32	Q13637	RAB32	4.0597e-300	0.697298
RUXG	Small nuclear ribonucleoprotein G	P62308	SNRPG	4.2589e-300	0.440589
ABHEA	Protein ABHD14A	Q9BUJ0	ABHD14A	4.3154e-300	0.479069
KLC1	Kinesin light chain 1	Q07866	KLC1	5.2002e-300	0.556419
SDCB2	Syntenin-2	Q9H190	SDCBP2	6.3509e-298	0.451133
BIEA	Biliverdin reductase A	P53004	BLVRA	8.3351e-298	0.405766
PABP2	Polyadenylate-binding protein 2	Q86U42	PABPN1	9.1115e-298	0.482781
BAT1	Spliceosome RNA helicase DDX39B	Q13838	DDX39B	1.1372e-297	0.68462
PDGF-AA	Platelet-derived growth factor subunit A	P04085	PDGFA	2.0075e-297	0.411156
MDHC	Malate dehydrogenase, cytoplasmic	P40925	MDH1	8.6891e-297	0.345169
GMFG	Glia maturation factor gamma	O60234	GMFG	1.064e-295	0.531582
CK068	UPF0696 protein C11orf68	Q9H3H3	C11orf68	4.1581e-294	0.427293
SNRPA	U1 small nuclear ribonucleoprotein A	P09012	SNRPA	4.3031e-294	0.751239
UB2E1	Ubiquitin-conjugating enzyme E2 E1	P51965	UBE2E1	1.3566e-293	0.323469
PDC6I	Programmed cell death 6-interacting protein	Q8WUM4	PDCD6IP	1.651e-292	0.462983
PNKP	Bifunctional polynucleotide phosphatase/kinase	Q96T60	PNKP	1.84e-292	0.469246
RS19	40S ribosomal protein S19	P39019	RPS19	5.6093e-292	0.453762
PKC-B-II	Protein kinase C beta type (splice variant beta-II)	P05771	PRKCB	1.913e-291	0.462834
NAP-2	Neutrophil-activating peptide 2	P02775	PPBP	2.0308e-291	0.509154
RMD1	Regulator of microtubule dynamics protein 1	Q96DB5	RMDN1	3.8379e-291	0.4386
annexin VI	Annexin A6	P08133	ANXA6	4.6102e-291	0.369358
RAB5C	Ras-related protein Rab-5C	P51148	RAB5C	1.417e-290	0.339003
MK01	Mitogen-activated protein kinase 1	P28482	MAPK1	4.6358e-290	0.395956
LEMD1	LEM domain-containing protein 1	Q68G75	LEMD1	4.6465e-289	0.315827
AK1A1	Alcohol dehydrogenase [NADP(+)]	P14550	AKR1A1	6.8486e-289	0.433132
prostatic binding protein	Phosphatidylethanolamine-binding protein 1	P30086	PEBP1	3.0555e-288	0.394407
NMT2	Glycylpeptide N-tetradecanoyltransferase 2	O60551	NMT2	8.678e-288	0.43107
RU2B	U2 small nuclear ribonucleoprotein B''	P08579	SNRPB2	8.9952e-288	0.701535
HB-EGF	Heparin-binding EGF-like growth factor	Q99075	HBEGF	9.3177e-288	0.451431
CR001	Low-density lipoprotein receptor class A domain-containing protein 4	O15165	LDLRAD4	9.5757e-288	0.429207
GTPB9	Obg-like ATPase 1	Q9NTK5	OLA1	3.2498e-287	0.432071
IPIL1	Inositol 1,4,5-trisphosphate receptor-interacting protein-like 1	Q6GPH6	ITPRIPL1	4.4146e-287	0.437606
5NTC	Cytosolic purine 5'-nucleotidase	P49902	NT5C2	7.3821e-287	0.4083
LDHA	L-lactate dehydrogenase A chain	P00338	LDHA	1.4208e-286	0.363105
PPID	Peptidyl-prolyl cis-trans isomerase D	Q08752	PPID	7.2506e-286	0.555196
pTEN	Phosphatidylinositol 3,4,5-trisphosphate 3-phosphatase and dual-specificity protein phosphatase PTEN	P60484	PTEN	4.6962e-285	0.342607
CN37	2',3'-cyclic-nucleotide 3'-phosphodiesterase	P09543	CNP	4.9656e-285	0.34928
UB2V1	Ubiquitin-conjugating enzyme E2 variant 1	Q13404	UBE2V1	1.9442e-284	0.378648
AT1B1	Sodium/potassium-transporting ATPase subunit beta-1	P05026	ATP1B1	2.1351e-284	-0.239778
tollip	Toll-interacting protein	Q9H0E2	TOLLIP	2.3961e-283	0.463393
SYK	Lysine--tRNA ligase	Q15046	KARS	4.7325e-283	0.36729
hnRNP K	Heterogeneous nuclear ribonucleoprotein K	P61978	HNRNPK	4.0985e-282	0.453804
ERH	Enhancer of rudimentary homolog	P84090	ERH	4.1358e-282	0.426174
Acid ceramidase	Acid ceramidase	Q13510	ASAH1	4.1555e-282	0.332945
UB2G1	Ubiquitin-conjugating enzyme E2 G1	P62253	UBE2G1	6.1217e-282	0.532116
DOK1	Docking protein 1	Q99704	DOK1	1.6294e-281	0.33152
PKB	RAC-alpha serine/threonine-protein kinase	P31749	AKT1	2.5906e-281	0.416921
ADSV	Adseverin	Q9Y6U3	SCIN	2.8986e-281	-0.224479
eIF-4H	Eukaryotic translation initiation factor 4H	Q15056	EIF4H	5.1405e-281	0.494686
SMD2	Small nuclear ribonucleoprotein Sm D2	P62316	SNRPD2	2.2067e-280	0.29516
SPG20	Spartin	Q8N0X7	SPG20	2.4851e-280	0.328847
ARL3	ADP-ribosylation factor-like protein 3	P36405	ARL3	3.5595e-280	0.356677
Calcineurin	Calcineurin	Q08209 P63098	PPP3CA PPP3R1	5.0709e-280	0.396003
MRVI1	Protein MRVI1	Q9Y6F6	MRVI1	1.2773e-278	0.484662
COMD9	COMM domain-containing protein 9	Q9P000	COMMD9	2.7019e-278	0.434217
STMN2	Stathmin-2	Q93045	STMN2	2.8985e-278	0.509592
WFDC3	WAP four-disulfide core domain protein 3	Q8IUB2	WFDC3	4.1935e-278	0.377128
ENPP2	Ectonucleotide pyrophosphatase/phosphodiesterase family member 2	Q13822	ENPP2	6.6057e-278	-0.377376
SNAA	Alpha-soluble NSF attachment protein	P54920	NAPA	4.7583e-277	0.496725
PF-4	Platelet factor 4	P02776	PF4	6.5414e-277	0.3593
SPF30	Survival of motor neuron-related-splicing factor 30	O75940	SMNDC1	1.2801e-276	0.766212
SMAD2	Mothers against decapentaplegic homolog 2	Q15796	SMAD2	1.5568e-276	0.445084
Nucleoside diphosphate kinase A	Nucleoside diphosphate kinase A	P15531	NME1	2.8828e-276	0.3014
LYN	Tyrosine-protein kinase Lyn	P07948	LYN	3.6635e-276	0.520337
PDGFD.2	Platelet-derived growth factor D	Q9GZP0	PDGFD	5.5858e-276	0.417845
PDGFD.1	Platelet-derived growth factor D	Q9GZP0	PDGFD	5.5858e-276	0.417845
S100A8/S100A9	Protein S100-A8/A9 heterodimer	P05109, P06702	S100A8 S100A9	4.0748e-275	0.887605
H1X	Histone H1x	Q92522	H1FX	4.1645e-274	0.583905
MMP-7	Matrilysin	P09237	MMP7	4.8661e-274	-0.543811
ARFP1	Arfaptin-1	P53367	ARFIP1	5.2582e-273	0.425995
IL-17B R	Interleukin-17 receptor B	Q9NRM6	IL17RB	8.2246e-273	0.336494
eIF-5A-1	Eukaryotic translation initiation factor 5A-1	P63241	EIF5A	2.0811e-272	0.289714
PLEK	Pleckstrin	P08567	PLEK	5.2269e-272	0.418292
TBCB	Tubulin-folding cofactor B	Q99426	TBCB	3.7922e-271	0.363366
TTC1	Tetratricopeptide repeat protein 1	Q99614	TTC1	8.8527e-271	0.508383
ARHG1	Rho guanine nucleotide exchange factor 1	Q92888	ARHGEF1	1.5867e-270	0.341933
BTG	Beta-thromboglobulin	P02775	PPBP	1.0027e-269	0.47177
RS5	40S ribosomal protein S5	P46782	RPS5	1.136e-269	0.352999
UBX2B	UBX domain-containing protein 2B	Q14CS0	UBXN2B	2.3188e-269	0.561733
DEAD-box protein 19B	ATP-dependent RNA helicase DDX19B	Q9UMR2	DDX19B	3.3233e-269	0.370458
AP4A	Bis(5'-nucleosyl)-tetraphosphatase [asymmetrical]	P50583	NUDT2	1.0984e-268	0.425352
FAK2.2	Protein-tyrosine kinase 2-beta	Q14289	PTK2B	1.7108e-268	0.333106
FAK2.1	Protein-tyrosine kinase 2-beta	Q14289	PTK2B	1.7108e-268	0.333106
CRKL	Crk-like protein	P46109	CRKL	3.064e-268	0.533175
AGO1	Protein argonaute-1	Q9UL18	AGO1	3.4782e-268	0.489737
PSIP1	PC4 and SFRS1-interacting protein	O75475	PSIP1	4.6381e-268	0.289381
ADPPT	L-aminoadipate-semialdehyde dehydrogenase-phosphopantetheinyl transferase	Q9NRN7	AASDHPPT	6.2391e-268	0.350948
HSP 90b	Heat shock protein HSP 90-beta	P08238	HSP90AB1	2.7121e-267	0.359371
DTD2	Putative D-tyrosyl-tRNA(Tyr) deacylase 2	Q96FN9	DTD2	1.6469e-266	0.286399
LYNB	Tyrosine-protein kinase Lyn, isoform B	P07948	LYN	2.6617e-266	0.448585
DAPK1	Death-associated protein kinase 1	P53355	DAPK1	4.1991e-266	0.565629
Granzyme K	Granzyme K	P49863	GZMK	4.6584e-266	0.393116
PLBL1	Phospholipase B-like 1	Q6P4A8	PLBD1	4.8907e-266	0.235088
PNP	Purine nucleoside phosphorylase	P00491	PNP	1.4276e-265	0.413499
DRG-1	Vacuolar protein sorting-associated protein VTA1 homolog	Q9NP79	VTA1	1.8403e-265	0.362307
ARH	Low density lipoprotein receptor adapter protein 1	Q5SW96	LDLRAP1	2.4293e-265	0.528572
SRCN1	Proto-oncogene tyrosine-protein kinase Src isoform 2	P12931	SRC	2.7822e-265	0.496586
ARHL2	Poly(ADP-ribose) glycohydrolase ARH3	Q9NX46	ADPRHL2	1.2329e-264	0.297996
TBCE	Tubulin-specific chaperone E	Q15813	TBCE	1.3691e-264	0.440659
p19-INK4d	Cyclin-dependent kinase 4 inhibitor D	P55273	CDKN2D	2.4856e-264	0.40905
TSSC4	Protein TSSC4	Q9Y5U2	TSSC4	3.8046e-264	0.312574
CIRBP	Cold-inducible RNA-binding protein	Q14011	CIRBP	4.6906e-264	0.36764
CP079	BRICHOS domain-containing protein 5	Q6PL45	BRICD5	6.1083e-264	0.33314
F163B	Protein FAM163B	P0C2L3	FAM163B	1.1281e-263	0.260128
NMES1	Normal mucosa of esophagus-specific gene 1 protein	Q9C002	NMES1	7.3496e-263	0.299132
DNJB6	DnaJ homolog subfamily B member 6	O75190	DNAJB6	1.0571e-262	0.192605
SMAP1	Stromal membrane-associated protein 1	Q8IYB5	SMAP1	1.1031e-262	0.425749
GBRAP	Gamma-aminobutyric acid receptor-associated protein	O95166	GABARAP	1.2857e-262	0.536869
3BP2	SH3 domain-binding protein 2	P78314	SH3BP2	1.4739e-262	0.416627
Radixin	Radixin	P35241	RDX	5.19e-262	0.417737
DAPK2	Death-associated protein kinase 2	Q9UIK4	DAPK2	5.206e-262	0.504777
THIC	Acetyl-CoA acetyltransferase, cytosolic	Q9BWD1	ACAT2	5.8081e-262	0.484524
AMPK a2b2g1	AMP Kinase (alpha2beta2gamma1)	P54646 O43741 P54619	PRKAA2 PRKAB2 PRKAG1	2.1129e-261	0.456711
CST1L	Cystatin-like 1	Q9H114	CSTL1	2.1175e-261	0.490069
HPRT	Hypoxanthine-guanine phosphoribosyltransferase	P00492	HPRT1	1.3954e-260	0.313777
LRP1B	Low-density lipoprotein receptor-related protein 1B	Q9NZR2	LRP1B	1.5749e-260	0.332417
EIF1A	Probable RNA-binding protein EIF1AD	Q8N9N8	EIF1AD	1.7683e-260	0.365662
EFHA1	Calcium uptake protein 2, mitochondrial	Q8IYU8	EFHA1	2.9859e-260	0.48691
Lactoferrin	Lactotransferrin	P02788	LTF	4.0624e-260	0.43347
RAB3D	Ras-related protein Rab-3D	O95716	RAB3D	4.4856e-260	0.438067
ACBD6.2	Acyl-CoA-binding domain-containing protein 6	Q9BR61	ACBD6	9.877e-260	0.484231
ACBD6.1	Acyl-CoA-binding domain-containing protein 6	Q9BR61	ACBD6	9.877e-260	0.484231
Alpha-1-syntrophin	Alpha-1-syntrophin	Q13424	SNTA1	2.0704e-259	0.475547
I5P2	Type II inositol 1,4,5-trisphosphate 5-phosphatase	P32019	INPP5B	8.7728e-259	0.555046
Histidyl-tRNA synthetase	Histidine--tRNA ligase, cytoplasmic	P12081	HARS	3.5385e-258	0.345991
CNPY4	Protein canopy homolog 4	Q8N129	CNPY4	1.4916e-257	0.490266
Fragile histidine triad protein	Bis(5'-adenosyl)-triphosphatase	P49789	FHIT	1.4948e-257	0.358353
TXN4B	Thioredoxin-like protein 4B	Q9NX01	TXNL4B	1.271e-256	0.493992
GBRL1	Gamma-aminobutyric acid receptor-associated protein-like 1	Q9H0R8	GABARAPL1	4.4134e-256	0.503469
SULT 1A3	Sulfotransferase 1A3	P0DMM9	SULT1A3	1.1041e-255	0.597215
FER	Tyrosine-protein kinase Fer	P16591	FER	2.4514e-255	0.548396
GRB2 adapter protein	Growth factor receptor-bound protein 2	P62993	GRB2	2.5485e-255	0.398593
UFD1	Ubiquitin recognition factor in ER-associated degradation protein 1	Q92890	UFD1L	5.4204e-255	0.449062
HEXI1	Protein HEXIM1	O94992	HEXIM1	6.4239e-255	0.459326
FOXO3A	Forkhead box protein O3	O43524	FOXO3	7.3868e-255	0.292556
ACTN1	Alpha-actinin-1	P12814	ACTN1	7.5017e-255	0.630076
APT	Adenine phosphoribosyltransferase	P07741	APRT	8.8674e-255	0.465761
AMPD2	AMP deaminase 2	Q01433	AMPD2	1.0763e-254	0.528651
GPVI	Platelet glycoprotein VI	Q9HCN6	GP6	1.1204e-254	0.472781
SUMO2	Small ubiquitin-related modifier 2	P61956	SUMO2	3.0373e-254	0.349187
SH3L1	SH3 domain-binding glutamic acid-rich-like protein	O75368	SH3BGRL	6.6313e-254	0.256723
FIBP	Acidic fibroblast growth factor intracellular-binding protein	O43427	FIBP	1.5939e-253	0.389231
Nesprin-2	Nesprin-2	Q8WXH0	SYNE2	8.7996e-253	0.262903
RS7	40S ribosomal protein S7	P62081	RPS7	9.8281e-253	0.421789
aldolase A	Fructose-bisphosphate aldolase A	P04075	ALDOA	2.6902e-252	0.420048
NUDC	Nuclear migration protein nudC	Q9Y266	NUDC	9.2758e-252	0.326155
PPIH	Peptidyl-prolyl cis-trans isomerase H	O43447	PPIH	9.331e-252	0.319809
ATX3	Ataxin-3	P54252	ATXN3	1.3864e-251	0.318
SH3L2	SH3 domain-binding glutamic acid-rich-like protein 2	Q9UJC5	SH3BGRL2	1.4206e-251	0.597374
41	Protein 4.1	P11171	EPB41	3.5881e-251	0.383107
UB2V2	Ubiquitin-conjugating enzyme E2 variant 2	Q15819	UBE2V2	6.0668e-251	0.263706
BAGE2	B melanoma antigen 2	Q86Y30	BAGE2	8.1225e-251	0.445827
3MG	DNA-3-methyladenine glycosylase	P29372	MPG	2.595e-250	0.426604
BPI	Bactericidal permeability-increasing protein	P17213	BPI	2.595e-250	0.465802
ARFG2	ADP-ribosylation factor GTPase-activating protein 2	Q8N6H7	ARFGAP2	3.2808e-250	0.453304
PPCS	Phosphopantothenate--cysteine ligase	Q9HAB8	PPCS	6.3122e-250	0.35337
PLCG2	1-phosphatidylinositol 4,5-bisphosphate phosphodiesterase gamma-2	P16885	PLCG2	6.7702e-250	0.377613
LONM	Lon protease homolog, mitochondrial	P36776	LONP1	7.0947e-250	0.398087
SYYC	Tyrosine--tRNA ligase, cytoplasmic	P54577	YARS	8.3744e-250	0.407525
IMDH1	Inosine-5'-monophosphate dehydrogenase 1	P20839	IMPDH1	1.3665e-249	0.323279
Caspase-3	Caspase-3	P42574	CASP3	3.6969e-249	0.435954
CLIC4	Chloride intracellular channel protein 4	Q9Y696	CLIC4	5.7074e-249	0.467268
AIF1	Allograft inflammatory factor 1	P55008	AIF1	5.088e-248	0.353649
ARMET	Mesencephalic astrocyte-derived neurotrophic factor	P55145	MANF	1.2635e-247	0.611889
TS101	Tumor susceptibility gene 101 protein	Q99816	TSG101	1.6661e-247	0.393877
hnRNP A/B	Heterogeneous nuclear ribonucleoprotein A/B	Q99729	HNRNPAB	2.4337e-247	0.382107
LRC59	Leucine-rich repeat-containing protein 59	Q96AG4	LRRC59	1.6768e-246	0.504931
SPF45	Splicing factor 45	Q96I25	RBM17	1.8664e-246	0.374487
IF4A1	Eukaryotic initiation factor 4A-I	P60842	EIF4A1	3.0187e-246	0.324192
IF1AY	Eukaryotic translation initiation factor 1A, Y-chromosomal	O14602	EIF1AY	4.4846e-246	0.295785
NAP2L	nucleosome assembly protein 1-like 4	Q99733	NAP1L4	4.988e-246	0.507914
GMPR2	GMP reductase 2	Q9P2T1	GMPR2	1.2546e-245	0.282743
ADH6	Alcohol dehydrogenase 6	P28332	ADH6	2.3559e-245	0.462515
DLG2	Disks large homolog 2	Q15700	DLG2	2.8932e-245	0.357747
KAD2	Adenylate kinase 2, mitochondrial	P54819	AK2	1.397e-244	0.354639
G3BP1	Ras GTPase-activating protein-binding protein 1	Q13283	G3BP1	6.0886e-244	0.301247
TCEA1	Transcription elongation factor A protein 1	P23193	TCEA1	6.7449e-244	0.291896
GSK-3 alpha	Glycogen synthase kinase-3 alpha	P49840	GSK3A	1.0178e-243	0.36808
GNA1	Glucosamine 6-phosphate N-acetyltransferase	Q96EK6	GNPNAT1	1.42e-243	0.411356
UFM1	Ubiquitin-fold modifier 1	P61960	UFM1	1.71e-243	0.291917
PAFAH beta subunit	Platelet-activating factor acetylhydrolase IB subunit beta	P68402	PAFAH1B2	1.8886e-243	0.23382
RAC3	Ras-related C3 botulinum toxin substrate 3	P60763	RAC3	5.9292e-243	0.282268
BRAF1	Serine/threonine-protein kinase B-raf	P15056	BRAF	1.1383e-242	0.194632
DRG1	Developmentally-regulated GTP-binding protein 1	Q9Y295	DRG1	1.3085e-242	0.402917
HNRPM	Heterogeneous nuclear ribonucleoprotein M	P52272	HNRNPM	9.3535e-242	0.354422
KAT	Thiosulfate sulfurtransferase/rhodanese-like domain-containing protein 1	Q8NFU3	TSTD1	1.0375e-241	0.396672
CTRB2	Chymotrypsinogen B2	Q6GPI1	CTRB2	2.4587e-241	-0.405823
UBE2F	NEDD8-conjugating enzyme UBE2F	Q969M7	UBE2F	3.1932e-241	0.256971
PDE5A.2	cGMP-specific 3',5'-cyclic phosphodiesterase	O76074	PDE5A	3.3605e-241	0.409549
PDE5A.1	cGMP-specific 3',5'-cyclic phosphodiesterase	O76074	PDE5A	3.3605e-241	0.409549
LAP.2	Cytosol aminopeptidase	P28838	LAP3	3.7052e-241	0.323835
LAP.1	Cytosol aminopeptidase	P28838	LAP3	3.7052e-241	0.323835
HSP 40	DnaJ homolog subfamily B member 1	P25685	DNAJB1	6.7631e-241	0.363119
STMN4	Stathmin-4	Q9H169	STMN4	2.3174e-240	0.441374
2A5A	Serine/threonine-protein phosphatase 2A 56 kDa regulatory subunit alpha isoform	Q15172	PPP2R5A	2.4976e-240	0.315296
NIT2	Omega-amidase NIT2	Q9NQR4	NIT2	4.4727e-240	0.401618
IF2A	Eukaryotic translation initiation factor 2 subunit 1	P05198	EIF2S1	1.2635e-239	0.302612
Thioredoxin reductase 1	Thioredoxin reductase 1, cytoplasmic	Q16881	TXNRD1	1.2768e-239	0.368748
RAB5A	Ras-related protein Rab-5A	P20339	RAB5A	2.3903e-239	0.338446
Stathmin	Stathmin	P16949	STMN1	3.0344e-239	0.355947
HDGF.2	Hepatoma-derived growth factor	P51858	HDGF	5.9719e-239	0.351552
HDGF.1	Hepatoma-derived growth factor	P51858	HDGF	5.9719e-239	0.351552
HDAC2	Histone deacetylase 2	Q92769	HDAC2	6.5263e-239	0.30298
RS3A	40S ribosomal protein S3a	P61247	RPS3A	7.874e-239	0.278813
APLP2	Amyloid-like protein 2	Q06481	APLP2	7.9301e-239	0.266668
RAB5B	Ras-related protein Rab-5B	P61020	RAB5B	8.3774e-239	0.29513
a-Synuclein	Alpha-synuclein	P37840	SNCA	1.4383e-238	0.265716
ABC3G	DNA dC->dU-editing enzyme APOBEC-3G	Q9HC16	APOBEC3G	1.4551e-238	0.402068
AIP	AH receptor-interacting protein	O00170	AIP	1.7713e-238	0.382774
PIN1	Peptidyl-prolyl cis-trans isomerase NIMA-interacting 1	Q13526	PIN1	2.8335e-238	0.295968
CRLD2	Cysteine-rich secretory protein LCCL domain-containing 2	Q9H0B8	CRISPLD2	8.6803e-238	0.406793
RBM3	RNA-binding protein 3	P98179	RBM3	1.1829e-237	0.280376
GRAN	Grancalcin	P28676	GCA	1.5743e-237	0.599516
PKB gamma	Protein kinase B gamma	Q9Y243	AKT3	2.1603e-237	0.325973
DOK2.2	Docking protein 2	O60496	DOK2	2.2724e-237	0.459042
DOK2.1	Docking protein 2	O60496	DOK2	2.2724e-237	0.459042
ITF2	Transcription factor 4	P15884	TCF4	3.3414e-237	0.387915
Syntaxin-7	Syntaxin-7	O15400	STX7	3.7926e-237	0.316455
GUAA	GMP synthase [glutamine-hydrolyzing]	P49915	GMPS	6.9387e-237	0.377935
DRB3	HLA class II histocompatibility antigen, DR beta 3 chain	P79483	HLA-DRB3	2.2765e-236	0.207086
MK08	Mitogen-activated protein kinase 8	P45983	MAPK8	4.6213e-236	0.339931
SH3BGRL3-like protein	SH3 domain-binding glutamic acid-rich-like protein 3	Q9H299	SH3BGRL3	4.9507e-236	0.390376
KPCI	Protein kinase C iota type	P41743	PRKCI	2.9686e-235	0.293425
DD19A	ATP-dependent RNA helicase DDX19A	Q9NUU7	DDX19A	3.0729e-235	0.38108
GRB10	Growth factor receptor-bound protein 10	Q13322	GRB10	5.1696e-235	0.56249
NAGK	N-acetyl-D-glucosamine kinase	Q9UJ70	NAGK	6.1503e-235	0.376916
GMFB	Glia maturation factor beta	P60983	GMFB	2.7825e-234	0.455937
LIGHT.2	Tumor necrosis factor ligand superfamily member 14	O43557	TNFSF14	5.2645e-234	0.243352
LIGHT.1	Tumor necrosis factor ligand superfamily member 14	O43557	TNFSF14	5.2645e-234	0.243352
PKC-A	Protein kinase C alpha type	P17252	PRKCA	6.3334e-234	0.449195
PURB	Transcriptional activator protein Pur-beta	Q96QR8	PURB	7.7727e-234	0.322518
IF5A2	Eukaryotic translation initiation factor 5A-2	Q9GZV4	EIF5A2	1.3913e-233	0.353028
RPE	Ribulose-phosphate 3-epimerase	Q96AT9	RPE	1.5942e-233	0.340815
QORX	Quinone oxidoreductase PIG3	Q53FA7	TP53I3	3.6388e-233	0.360065
MYCBP	C-Myc-binding protein	Q99417	MYCBP	6.7472e-233	0.407451
IF4B	Eukaryotic translation initiation factor 4B	P23588	EIF4B	8.597e-233	0.291445
LST1	Leukocyte-specific transcript 1 protein	O00453	LST1	9.8613e-233	0.213797
STK24	Serine/threonine-protein kinase 24	Q9Y6E0	STK24	1.1282e-232	0.373949
annexin II.2	Annexin A2	P07355	ANXA2	1.1477e-232	0.328336
annexin II.1	Annexin A2	P07355	ANXA2	1.1477e-232	0.328336
NCK2	Cytoplasmic protein NCK2	O43639	NCK2	1.204e-232	0.414328
UN45A	Protein unc-45 homolog A	Q9H3U1	UNC45A	7.727e-232	0.475506
eIF-5	Eukaryotic translation initiation factor 5	P55010	EIF5	1.0806e-231	0.276432
Aflatoxin B1 aldehyde reductase	Aflatoxin B1 aldehyde reductase member 2	O43488	AKR7A2	2.0171e-231	0.365957
SBDS	Ribosome maturation protein SBDS	Q9Y3A5	SBDS	2.3105e-231	0.324644
NPL4	Nuclear protein localization protein 4 homolog	Q8TAT6	NPLOC4	6.0226e-231	0.389451
HXK2	Hexokinase-2	P52789	HK2	1.3901e-230	0.650833
Protease nexin I	Glia-derived nexin	P07093	SERPINE2	2.0464e-230	0.477831
RL30	60S ribosomal protein L30	P62888	RPL30	2.3549e-230	0.441236
SYDC	Aspartate--tRNA ligase, cytoplasmic	P14868	DARS	3.0205e-230	0.350817
HSP 90a	Hsp90alpha	P07900	HSP90AA1	5.9537e-230	0.467401
AHSA1	Activator of 90 kDa heat shock protein ATPase homolog 1	O95433	AHSA1	1.0407e-229	0.21519
DHPR	Dihydropteridine reductase	P09417	QDPR	2.493e-229	0.328819
NEUM	Neuromodulin	P17677	GAP43	4.7047e-229	0.545192
EVL	Ena/VASP-like protein	Q9UI08	EVL	2.6565e-228	0.185307
TNR6B	Trinucleotide repeat-containing gene 6B protein	Q9UPQ9	TNRC6B	2.9459e-228	0.290733
TIAR	Nucleolysin TIAR	Q01085	TIAL1	5.6307e-228	0.321336
UBE3A	Ubiquitin-protein ligase E3A	Q05086	UBE3A	9.5391e-228	0.28689
K0174	IST1 homolog	P53990	IST1	1.2922e-227	0.296198
NAIF1	Nuclear apoptosis-inducing factor 1	Q69YI7	NAIF1	1.5986e-227	0.372071
IF4G2	Eukaryotic translation initiation factor 4 gamma 2	P78344	EIF4G2	3.632e-227	0.487815
AGAP2	Arf-GAP with GTPase, ANK repeat and PH domain-containing protein 2	Q99490	AGAP2	2.3411e-226	0.45558
ZFAN1	AN1-type zinc finger protein 1	Q8TCF1	ZFAND1	6.4709e-226	0.328017
ERP29	Endoplasmic reticulum resident protein 29	P30040	ERP29	2.1678e-225	0.543624
SYTC	Threonine--tRNA ligase, cytoplasmic	P26639	TARS	2.9322e-225	0.364709
CHMP3	Charged multivesicular body protein 3	Q9Y3E7	VPS24	3.7764e-225	0.279376
CG045	Serine-rich single-pass membrane protein 1	Q8WWF3	SSMEM1	5.5116e-225	0.354437
NAA10	N-alpha-acetyltransferase 10	P41227	NAA10	1.2905e-224	0.275885
UPP1	Uridine phosphorylase 1	Q16831	UPP1	1.9849e-224	0.320614
CAMK2A	Calcium/calmodulin-dependent protein kinase type II subunit alpha	Q9UQM7	CAMK2A	2.1834e-224	0.251609
PDIA6	Protein disulfide-isomerase A6	Q15084	PDIA6	7.6537e-224	0.51686
PRAF3	PRA1 family protein 3	O75915	ARL6IP5	7.9655e-224	0.501248
IF4A2	Eukaryotic initiation factor 4A-II	Q14240	EIF4A2	8.7916e-224	0.335947
Vti1-rp1	Vesicle transport through interaction with t-SNAREs homolog 1B	Q9UEU0	VTI1B	1.0627e-223	0.398299
PP14A	Protein phosphatase 1 regulatory subunit 14A	Q96A00	PPP1R14A	4.3156e-223	0.431525
VPS25	Vacuolar protein-sorting-associated protein 25	Q9BRG1	VPS25	8.5053e-223	0.346394
NMI	N-myc-interactor	Q13287	NMI	9.3026e-222	0.27658
RANG	Ran-specific GTPase-activating protein	P43487	RANBP1	1.354e-221	0.237585
PCBP1	Poly(rC)-binding protein 1	Q15365	PCBP1	2.9979e-221	0.287106
UBQL4	Ubiquilin-4	Q9NRR5	UBQLN4	3.2635e-221	0.301865
SNX5	Sorting nexin-5	Q9Y5X3	SNX5	6.1106e-221	0.294683
Ubiquitin+1	Ubiquitin+1, truncated mutation for UbB	P62979	RPS27A	6.4836e-221	0.362634
DJC17	DnaJ homolog subfamily C member 17	Q9NVM6	DNAJC17	1.036e-220	0.248462
KTHY	Thymidylate kinase	P23919	DTYMK	2.956e-220	0.269031
FAF2	FAS-associated factor 2	Q96CS3	FAF2	3.2156e-220	0.446033
TFAR19	Programmed cell death protein 5	O14737	PDCD5	5.8323e-220	0.246464
SNX8	Sorting nexin-8	Q9Y5X2	SNX8	1.0159e-219	0.373114
RhoGDI	Rab GDP dissociation inhibitor alpha	P31150	GDI1	1.4594e-219	0.260488
Histone H1.2	Histone H1.2	P16403	HIST1H1C	2.5601e-219	0.567895
FGF-16	Fibroblast growth factor 16	O43320	FGF16	2.5601e-219	0.257337
SIRB2	Signal-regulatory protein beta-2	Q5JXA9	SIRPB2	1.574e-218	0.353231
Syntenin 1	Syntenin-1	O00560	SDCBP	1.5783e-218	0.314272
SUGT1	Protein SGT1 homolog	Q9Y2Z0	SUGT1	2.0156e-218	0.277898
TBCD5	TBC1 domain family member 5	Q92609	TBC1D5	2.1744e-218	0.341493
Peroxiredoxin-6	Peroxiredoxin-6	P30041	PRDX6	3.5485e-218	0.245496
14-3-3 eta	14-3-3 protein eta	Q04917	YWHAH	4.0041e-218	0.363923
14-3-3E	14-3-3 protein epsilon	P62258	YWHAE	4.0741e-218	-0.181138
Sphingosine kinase 1	Sphingosine kinase 1	Q9NYA1	SPHK1	5.3089e-218	0.486906
Phosphomannomutase 2	Phosphomannomutase 2	O15305	PMM2	5.4145e-218	0.444108
KSYK.2	Tyrosine-protein kinase SYK	P43405	SYK	1.4125e-217	0.278192
KSYK.1	Tyrosine-protein kinase SYK	P43405	SYK	1.4125e-217	0.278192
KBP	KIF1-binding protein	Q96EK5	KIAA1279	1.6398e-217	0.485407
GLRX3	Glutaredoxin-3	O76003	GLRX3	2.3431e-217	0.3226
EF1D	Elongation factor 1-delta	P29692	EEF1D	3.6122e-217	0.323289
UBQL2	Ubiquilin-2	Q9UHD9	UBQLN2	6.3392e-217	0.283909
IL-2 sRg	Cytokine receptor common subunit gamma	P31785	IL2RG	7.0422e-217	0.272373
SAHH2	Adenosylhomocysteinase 2	O43865	AHCYL1	1.5218e-216	0.377534
K0152	Malectin	Q14165	MLEC	1.6034e-216	0.287506
FLII	Protein flightless-1 homolog	Q13045	FLII	2.2583e-216	0.378431
MMP-8	Neutrophil collagenase	P22894	MMP8	4.1283e-216	0.358565
P4R3A	Serine/threonine-protein phosphatase 4 regulatory subunit 3A	Q6IN85	SMEK1	9.1968e-216	0.343519
IDS	Iduronate 2-sulfatase	P22304	IDS	1.9657e-215	-0.171441
GPN1	GPN-loop GTPase 1	Q9HCN4	GPN1	2.3591e-215	0.306148
KREM2	Kremen protein 2	Q8NCW0	KREMEN2	2.6695e-215	0.181506
MTHFSD	Methenyltetrahydrofolate synthase domain-containing protein	Q2M296	MTHFSD	4.2037e-215	0.301792
TMEM9.2	Transmembrane protein 9	Q9P0T7	TMEM9	4.5555e-215	-0.217024
TMEM9.1	Transmembrane protein 9	Q9P0T7	TMEM9	4.5555e-215	-0.217024
FMR1	Fragile X mental retardation protein 1	Q06787	FMR1	5.4674e-215	0.293546
RAB21	Ras-related protein Rab-21	Q9UL25	RAB21	5.9443e-215	0.307563
BPNT1	3'(2'),5'-bisphosphate nucleotidase 1	O95861	BPNT1	8.6945e-215	0.333397
SSU72	RNA polymerase II subunit A C-terminal domain phosphatase SSU72	Q9NP77	SSU72	2.2038e-214	0.384905
SMAD4	Mothers against decapentaplegic homolog 4	Q13485	SMAD4	2.4125e-214	0.2595
ANXA7.2	Annexin A7	P20073	ANXA7	4.7954e-214	0.279845
ANXA7.1	Annexin A7	P20073	ANXA7	4.7954e-214	0.279845
DENR	Density-regulated protein	O43583	DENR	1.3761e-213	0.219749
ROCK2	Rho-associated protein kinase 2	O75116	ROCK2	3.9873e-213	0.396276
CK2-A1:B	Casein kinase II 2-alpha:2-beta heterotetramer	P68400 P67870	CSNK2A1 CSNK2B	1.4618e-212	0.348668
AP2A2	AP-2 complex subunit alpha-2	O94973	AP2A2	1.5353e-212	0.266599
ADHX	Alcohol dehydrogenase class-3	P11766	ADH5	9.6156e-212	0.283279
TBPL1	TATA box-binding protein-like protein 1	P62380	TBPL1	1.2382e-211	0.236495
PAK4	Serine/threonine-protein kinase PAK 4	O96013	PAK4	1.4968e-211	0.396956
NH2L1	NHP2-like protein 1	P55769	NHP2L1	2.7411e-211	0.511475
DUS28	Dual specificity phosphatase 28	Q4G0W2	DUSP28	4.9433e-211	0.480444
PTP-1C	Tyrosine-protein phosphatase non-receptor type 6	P29350	PTPN6	1.9218e-210	0.466325
UD2A1	UDP-glucuronosyltransferase 2A1	Q9Y4X1	UGT2A1	2.161e-210	0.251811
PLPP	Pyridoxal phosphate phosphatase	Q96GD0	PDXP	3.1109e-210	0.30273
UBL4A	Ubiquitin-like protein 4A	P11441	UBL4A	5.8808e-210	0.299482
TMOD3	Tropomodulin-3	Q9NYL9	TMOD3	2.1124e-209	0.324555
ARF4	ADP-ribosylation factor 4	P18085	ARF4	4.3215e-209	0.323565
SMAD3	Mothers against decapentaplegic homolog 3	P84022	SMAD3	1.3399e-208	0.290279
LOXL3	Lysyl oxidase homolog 3	P58215	LOXL3	2.5527e-208	0.37692
ELAV1	ELAV-like protein 1	Q15717	ELAVL1	3.0275e-208	0.259579
VPS4A	Vacuolar protein sorting-associated protein 4A	Q9UN37	VPS4A	5.4579e-208	0.295671
S100A6	Protein S100-A6	P06703	S100A6	1.207e-207	0.300417
RCD1	Cell differentiation protein RCD1 homolog	Q92600	RQCD1	1.9372e-207	0.402083
IF3M	Translation initiation factor IF-3, mitochondrial	Q9H2K0	MTIF3	2.1083e-207	0.503701
FKBP3	Peptidyl-prolyl cis-trans isomerase FKBP3	Q00688	FKBP3	3.5892e-207	0.273093
CTRL	Chymotrypsin-like protease CTRL-1	P40313	CTRL	3.6269e-207	0.184109
NDP kinase B	Nucleoside diphosphate kinase B	P22392	NME2	4.5e-207	0.317891
PABP3	Polyadenylate-binding protein 3	Q9H361	PABPC3	4.5881e-207	0.214114
STAR5	StAR-related lipid transfer protein 5	Q9NSY2	STARD5	7.3591e-207	0.227339
Myokinase, human	Adenylate kinase isoenzyme 1	P00568	AK1	8.2693e-207	0.273254
SPB8	Serpin B8	P50452	SERPINB8	5.7607e-206	0.388174
RET7	Retinoid-binding protein 7	Q96R05	RBP7	2.2439e-205	0.498187
PURA	Transcriptional activator protein Pur-alpha	Q00577	PURA	3.2303e-205	0.247758
VP26A	Vacuolar protein sorting-associated protein 26A	O75436	VPS26A	5.1214e-205	0.299262
BAD	Bcl2-associated agonist of cell death	Q92934	BAD	1.8802e-204	0.291883
STX8	Syntaxin-8	Q9UNK0	STX8	1.0306e-203	0.335643
KPCT	Protein kinase C theta type	Q04759	PRKCQ	1.3198e-203	0.402603
XRCC4	DNA repair protein XRCC4	Q13426	XRCC4	1.6627e-203	0.209414
CIP4	Cdc42-interacting protein 4	Q15642	TRIP10	1.7159e-203	0.43398
Cofilin-1	Cofilin-1	P23528	CFL1	5.8403e-202	0.309547
RAB31	Ras-related protein Rab-31	Q13636	RAB31	9.8972e-202	0.44061
Sorting nexin 4	Sorting nexin-4	O95219	SNX4	2.0141e-201	0.386807
SNTB1	Beta-1-syntrophin	Q13884	SNTB1	6.1863e-201	0.381799
ING1	Inhibitor of growth protein 1	Q9UK53	ING1	6.2265e-201	0.21799
AIBP	NAD(P)H-hydrate epimerase	Q8NCW5	APOA1BP	7.7923e-201	0.255309
G3BP2	Ras GTPase-activating protein-binding protein 2	Q9UN86	G3BP2	1.1463e-200	0.328857
MAP3K3	Mitogen-activated protein kinase kinase kinase 3	Q99759	MAP3K3	3.0004e-200	0.604382
COX-2	Prostaglandin G/H synthase 2	P35354	PTGS2	1.27e-199	0.279896
NUDT3	Diphosphoinositol polyphosphate phosphohydrolase 1	O95989	NUDT3	1.3037e-199	0.239805
PDRG1	p53 and DNA damage-regulated protein 1	Q9NUG6	PDRG1	5.1413e-199	0.263661
BCAR3.2	Breast cancer anti-estrogen resistance protein 3	O75815	BCAR3	5.5649e-199	0.282443
BCAR3.1	Breast cancer anti-estrogen resistance protein 3	O75815	BCAR3	5.5649e-199	0.282443
IRAK4	Interleukin-1 receptor-associated kinase 4	Q9NWZ3	IRAK4	1.3226e-198	0.264646
TACO1	Translational activator of cytochrome c oxidase 1	Q9BSH4	TACO1	1.5664e-198	0.42991
STMN3	Stathmin-3	Q9NZ72	STMN3	1.7807e-198	0.332704
BMP-1	Bone morphogenetic protein 1	P13497	BMP1	3.3223e-198	-0.28238
GSH0	Glutamate--cysteine ligase regulatory subunit	P48507	GCLM	3.5183e-198	0.32851
SPA9	Serpin A9	Q86WD7	SERPINA9	4.6147e-198	-0.168218
S100A4	Protein S100-A4	P26447	S100A4	8.0976e-198	0.247295
SYDM	Aspartate--tRNA ligase, mitochondrial	Q6PI48	DARS2	2.0756e-197	0.5211
Septin-11	Septin-11	Q9NVA2	2022-09-11	3.2148e-197	0.164518
AREG	Amphiregulin	P15514	AREG	8.3813e-197	0.240439
LDH-H 1	L-lactate dehydrogenase B chain	P07195	LDHB	1.5807e-196	0.284749
PPase	Inorganic pyrophosphatase	Q15181	PPA1	1.9811e-196	0.271757
JAM-C	Junctional adhesion molecule C	Q9BX67	JAM3	2.0591e-196	0.214135
SNX3	Sorting nexin-3	O60493	SNX3	5.618e-196	0.327792
ACADV	Very long-chain specific acyl-CoA dehydrogenase, mitochondrial	P49748	ACADVL	5.6966e-196	0.47307
Histidyl-tRNA synthetase-related	D-tyrosyl-tRNA(Tyr) deacylase 1	Q8TEA8	DTD1	6.0364e-196	0.368664
G6B.2	Protein G6b	O95866	G6B	6.7744e-196	0.392849
G6B.1	Protein G6b	O95866	G6B	6.7744e-196	0.392849
KS6B1.2	Ribosomal protein S6 kinase beta-1	P23443	RPS6KB1	7.9264e-196	0.364014
KS6B1.1	Ribosomal protein S6 kinase beta-1	P23443	RPS6KB1	7.9264e-196	0.364014
CNOT1	CCR4-NOT transcription complex subunit 1	A5YKK6	CNOT1	1.5651e-195	0.330511
FGL2	Fibroleukin	Q14314	FGL2	1.7333e-195	0.167918
PCNA	Proliferating cell nuclear antigen	P12004	PCNA	3.8669e-195	0.303528
PXDC2	Plexin domain-containing protein 2	Q6UX71	PLXDC2	7.5202e-195	0.32214
PABP4	Polyadenylate-binding protein 4	Q13310	PABPC4	1.0232e-194	0.219852
MYG1	UPF0160 protein MYG1, mitochondrial	Q9HB07	C12orf10	1.438e-194	0.317036
CSK	Tyrosine-protein kinase CSK	P41240	CSK	9.3699e-194	0.313251
RBBP4	Histone-binding protein RBBP4	Q09028	RBBP4	1.1094e-193	0.283947
HMGB3	High mobility group protein B3	O15347	HMGB3	1.5303e-193	0.387729
COMMD7	COMM domain-containing protein 7	Q86VX2	COMMD7	4.3262e-193	0.223389
ACYP2	Acylphosphatase-2	P14621	ACYP2	5.3839e-193	0.246137
PI42A	Phosphatidylinositol 5-phosphate 4-kinase type-2 alpha	P48426	PIP4K2A	5.5355e-193	0.331224
SYSC	Serine--tRNA ligase, cytoplasmic	P49591	SARS	7.0515e-193	0.248697
RALB	Ras-related protein Ral-B	P11234	RALB	8.2593e-193	0.41824
AGO3	Protein argonaute-3	Q9H9G7	AGO3	1.3584e-192	0.271335
HCDH	Hydroxyacyl-coenzyme A dehydrogenase, mitochondrial	Q16836	HADH	2.4934e-192	0.439847
PAPS1	Bifunctional 3'-phosphoadenosine 5'-phosphosulfate synthase 1	O43252	PAPSS1	3.1023e-192	0.260676
MLP3B	Microtubule-associated proteins 1A/1B light chain 3B	Q9GZQ8	MAP1LC3B	3.5025e-192	0.241377
S100A5	Protein S100-A5	P33763	S100A5	9.3123e-192	0.260452
NCC27	Chloride intracellular channel protein 1	O00299	CLIC1	3.2694e-191	0.280767
CLC1B	C-type lectin domain family 1 member B	Q9P126	CLEC1B	4.49e-191	0.343853
WNK3	Serine/threonine-protein kinase WNK3	Q9BYP7	WNK3	6.3472e-191	0.244646
DKK1	Dickkopf-related protein 1	O94907	DKK1	1.3226e-190	0.240192
RAN	GTP-binding nuclear protein Ran	P62826	RAN	2.9424e-190	0.282772
SRA1	Steroid receptor RNA activator 1	Q9HD15	SRA1	2.948e-190	0.328011
RB11A	Ras-related protein Rab-11A	P62491	RAB11A	3.6548e-190	0.295204
CSMD2	CUB and sushi domain-containing protein 2	Q7Z408	CSMD2	5.1602e-190	0.189703
EIF3J	Eukaryotic translation initiation factor 3 subunit J	O75822	EIF3J	6.8916e-190	0.295547
TXNDC4	Endoplasmic reticulum resident protein 44	Q9BS26	ERP44	8.8884e-190	0.342533
CBR1	Carbonyl reductase [NADPH] 1	P16152	CBR1	9.6331e-190	0.251095
DNJB4	DnaJ homolog subfamily B member 4	Q9UDY4	DNAJB4	2.5333e-189	0.244806
PRKACA	cAMP-dependent protein kinase catalytic subunit alpha	P17612	PRKACA	2.6693e-189	0.327123
Integrin a1b1	Integrin alpha-I: beta-1 complex	P56199, P05556	ITGA1 ITGB1	1.1293e-188	0.272088
JNK2	Mitogen-activated protein kinase 9	P45984	MAPK9	1.4898e-188	0.26741
CDK8/cyclin C	Cyclin-dependent kinase 8:Cyclin-C complex	P49336 P24863	CDK8 CCNC	2.1652e-188	0.155701
ORN	Oligoribonuclease, mitochondrial	Q9Y3B8	REXO2	2.5763e-188	0.283311
ERAB	3-hydroxyacyl-CoA dehydrogenase type-2	Q99714	HSD17B10	2.7934e-188	0.470641
DAPP1	Dual adapter for phosphotyrosine and 3-phosphotyrosine and 3-phosphoinositide	Q9UN19	DAPP1	3.7732e-188	0.373013
RBM23	Probable RNA-binding protein 23	Q86U06	RBM23	1.3104e-187	0.408607
Ku70	X-ray repair cross-complementing protein 6	P12956	XRCC6	3.4167e-187	0.276431
HIBCH	3-hydroxyisobutyryl-CoA hydrolase, mitochondrial	Q6NVY1	HIBCH	7.5561e-187	0.4178
IDI1	Isopentenyl-diphosphate Delta-isomerase 1	Q13907	IDI1	8.9346e-187	0.291683
CTBP1	C-terminal-binding protein 1	Q13363	CTBP1	2.1064e-186	0.261959
Fatty acid synthase	Fatty acid synthase	P49327	FASN	2.5583e-186	0.354391
ENAH	Protein enabled homolog	Q8N8S7	ENAH	3.5021e-186	0.315885
STABP	STAM-binding protein	O95630	STAMBP	4.4728e-186	0.213981
MEK1	Dual specificity mitogen-activated protein kinase kinase 1	Q02750	MAP2K1	2.3534e-185	0.286827
TYK2	Non-receptor tyrosine-protein kinase TYK2	P29597	TYK2	2.4908e-185	0.167889
KGUA	Guanylate kinase	Q16774	GUK1	8.1513e-185	0.212554
NSEP1	Nuclease-sensitive element-binding protein 1	P67809	YBX1	9.7074e-185	0.392453
SHLB2	Endophilin-B2	Q9NR46	SH3GLB2	1.2041e-184	0.260558
NXF1	Nuclear RNA export factor 1	Q9UBU9	NXF1	5.6966e-184	0.365427
IGBP1	Immunoglobulin-binding protein 1	P78318	IGBP1	2.181e-183	0.251103
SIG11	Sialic acid-binding Ig-like lectin 11	Q96RL6	SIGLEC11	1.3878e-182	0.135017
DYN2	Dynamin-2	P50570	DNM2	1.5803e-182	0.327349
PPIE	Peptidyl-prolyl cis-trans isomerase E	Q9UNP9	PPIE	2.0652e-182	0.264034
EGLN1	Egl nine homolog 1	Q9GZT9	EGLN1	3.8904e-182	0.411231
MK13	Mitogen-activated protein kinase 13	O15264	MAPK13	1.4662e-181	0.409533
EGF	Epidermal growth factor	P01133	EGF	1.564e-181	0.309689
ZADH2	Prostaglandin reductase 3	Q8N4Q0	ZADH2	2.2279e-181	0.467106
Zyxin	Zyxin	Q15942	ZYX	3.421e-181	0.371418
ACO13	Acyl-coenzyme A thioesterase 13	Q9NPJ3	ACOT13	4.2865e-181	0.440931
DLX4	Homeobox protein DLX-4	Q92988	DLX4	1.1977e-180	0.333822
MMP19	Matrix metalloproteinase-19	Q99542	MMP19	2.2017e-180	-0.163804
CB089	Metalloprotease TIKI1	Q86V40	TRABD2A	2.9144e-180	0.205263
TBL2	Transducin beta-like protein 2	Q9Y4P3	TBL2	9.6889e-180	0.402152
SELH	Selenoprotein H	Q8IZQ5	SELH	1.5063e-179	0.279324
GNAI1	Guanine nucleotide-binding protein G(i) subunit alpha-1	P63096	GNAI1	3.2411e-179	0.244871
CCPG1	Cell cycle progression protein 1	Q9ULG6	CCPG1	3.7453e-179	0.14383
CLIC5	Chloride intracellular channel protein 5	Q9NZA1	CLIC5	4.0323e-179	-0.238012
FKBP2	Peptidyl-prolyl cis-trans isomerase FKBP2	P26885	FKBP2	6.561e-179	0.274642
IRF2	Interferon regulatory factor 2	P14316	IRF2	7.8652e-179	0.406954
PAWR	PRKC apoptosis WT1 regulator protein	Q96IZ0	PAWR	1.6542e-178	0.371078
cSHMT	Serine hydroxymethyltransferase, cytosolic	P34896	SHMT1	1.9678e-178	0.420428
IL-18	Interleukin-18	Q14116	IL18	3.4145e-178	0.513603
PIPNA	Phosphatidylinositol transfer protein alpha isoform	Q00169	PITPNA	6.2557e-178	0.113067
TFAM	Transcription factor A, mitochondrial	Q00059	TFAM	8.6941e-178	0.441101
GALK1	Galactokinase	P51570	GALK1	8.8481e-178	0.303909
DEST	Destrin	P60981	DSTN	2.0913e-177	0.215412
DPEP1	Dipeptidase 1	P16444	DPEP1	3.6793e-177	-0.138647
uPA	Urokinase-type plasminogen activator	P00749	PLAU	3.7546e-177	-0.140467
EHD4	EH domain-containing protein 4	Q9H223	EHD4	4.3291e-177	0.441713
CRIPT	Cysteine-rich PDZ-binding protein	Q9P021	CRIPT	6.6264e-177	0.288325
PKN1	Serine/threonine-protein kinase N1	Q16512	PKN1	8.29e-177	0.252928
Cathepsin A	Lysosomal protective protein	P10619	CTSA	1.5563e-176	0.23196
NP1L1	Nucleosome assembly protein 1-like 1	P55209	NAP1L1	2.8843e-176	0.272256
NOE2	Noelin-2	O95897	OLFM2	3.557e-176	-0.297283
IMB1	Importin subunit beta-1	Q14974	KPNB1	3.8762e-176	0.295502
IPP2	Protein phosphatase inhibitor 2	P41236	PPP1R2	1.78e-175	0.307742
PFD2	Prefoldin subunit 2	Q9UHV9	PFDN2	2.5055e-175	0.142353
PI42B	Phosphatidylinositol 5-phosphate 4-kinase type-2 beta	P78356	PIP4K2B	8.2436e-175	0.273506
KTEL1	Protein O-glucosyltransferase 1	Q8NBL1	POGLUT1	9.8797e-175	0.399469
EWS	RNA-binding protein EWS	Q01844	EWSR1	1.705e-174	0.450073
MEMO1	Protein MEMO1	Q9Y316	MEMO1	2.0972e-174	0.263829
SHP-2	Tyrosine-protein phosphatase non-receptor type 11	Q06124	PTPN11	4.8043e-174	0.255997
MARK3	MAP/microtubule affinity-regulating kinase 3	P27448	MARK3	5.2476e-174	0.238278
MO4L1	Mortality factor 4-like protein 1	Q9UBU8	MORF4L1	5.6394e-174	0.318967
WFDC8	WAP four-disulfide core domain protein 8	Q8IUA0	WFDC8	6.5639e-174	0.306395
NMRL1	NmrA-like family domain-containing protein 1	Q9HBL8	NMRAL1	6.7365e-174	0.284353
DUT	Deoxyuridine 5'-triphosphate nucleotidohydrolase, mitochondrial	P33316	DUT	7.6853e-174	0.348437
CBX3	Chromobox protein homolog 3	Q13185	CBX3	8.6937e-174	0.213987
TRML1.2	Trem-like transcript 1 protein	Q86YW5	TREML1	9.2417e-174	0.309753
TRML1.1	Trem-like transcript 1 protein	Q86YW5	TREML1	9.2417e-174	0.309753
MCTS1	Malignant T-cell-amplified sequence 1	Q9ULC4	MCTS1	1.045e-173	-0.208713
CNN2	Calponin-2	Q99439	CNN2	1.7093e-173	0.235755
DIM1	Probable dimethyladenosine transferase	Q9UNQ2	DIMT1	2.5301e-173	0.273082
GSTK1	Glutathione S-transferase kappa 1	Q9Y2Q3	GSTK1	4.0758e-173	0.385357
STX4	Syntaxin-4	Q12846	STX4	5.9998e-173	0.313141
LEGL	Galectin-related protein	Q3ZCW2	HSPC159	7.1651e-173	0.368266
FYN	Tyrosine-protein kinase Fyn	P06241	FYN	8.5465e-173	0.395638
TCAL3	Transcription elongation factor A protein-like 3	Q969E4	TCEAL3	1.5114e-172	0.27227
UFC1	Ubiquitin-fold modifier-conjugating enzyme 1	Q9Y3C8	UFC1	1.5117e-172	0.21968
EI2BA	Translation initiation factor eIF-2B subunit alpha	Q14232	EIF2B1	2.7075e-172	0.300836
NSF	Vesicle-fusing ATPase	P46459	NSF	2.7918e-172	0.276891
IMA7	Importin subunit alpha-7	O60684	KPNA6	4.1794e-172	0.312003
HS3SA	Heparan sulfate glucosamine 3-O-sulfotransferase 3A1	Q9Y663	HS3ST3A1	5.8244e-172	0.216165
ULBP-3	NKG2D ligand 3	Q9BZM4	ULBP3	1.2839e-171	0.165668
14-3-3 protein theta	14-3-3 protein theta	P27348	YWHAQ	1.4073e-171	0.230358
GMDS	GDP-mannose 4,6 dehydratase	O60547	GMDS	2.3381e-171	0.245111
ALKB3	Alpha-ketoglutarate-dependent dioxygenase alkB homolog 3	Q96Q83	ALKBH3	2.4893e-171	0.238093
LIN7B	Protein lin-7 homolog B	Q9HAP6	LIN7B	3.5186e-171	0.176936
DUS3	Dual specificity protein phosphatase 3	P51452	DUSP3	3.5742e-171	0.228242
NMT1	Glycylpeptide N-tetradecanoyltransferase 1	P30419	NMT1	5.2399e-171	0.252347
RALA	Ras-related protein Ral-A	P11233	RALA	1.031e-170	0.347876
NSF1C	NSFL1 cofactor p47	Q9UNZ2	NSFL1C	1.2232e-170	0.256847
IRF6	Interferon regulatory factor 6	O14896	IRF6	1.2765e-170	0.25557
RAB6B	Ras-related protein Rab-6B	Q9NRW1	RAB6B	1.5852e-170	0.394533
TXLNA	Alpha-taxilin	P40222	TXLNA	1.6763e-170	0.243424
PSME1	Proteasome activator complex subunit 1	Q06323	PSME1	2.9104e-170	0.273243
PMVK	Phosphomevalonate kinase	Q15126	PMVK	1.3169e-169	0.297561
Omentin	Intelectin-1	Q8WWA0	ITLN1	2.0263e-169	-0.214309
SNAG	Gamma-soluble NSF attachment protein	Q99747	NAPG	2.0886e-169	0.306058
SRSF7	Serine/arginine-rich splicing factor 7	Q16629	SRSF7	4.1466e-169	0.376439
Angiopoietin-1	Angiopoietin-1	Q15389	ANGPT1	4.3511e-169	0.242678
KIAA0040	Uncharacterized protein KIAA0040	J3QR46	KIAA0040	7.8983e-169	0.147099
RHOG	Rho-related GTP-binding protein RhoG	P84095	RHOG	4.7174e-168	0.171016
HERV1	FAD-linked sulfhydryl oxidase ALR	P55789	GFER	1.2705e-167	0.259097
TEC	Tyrosine-protein kinase Tec	P42680	TEC	2.5627e-167	0.287969
Glutathione S-transferase Pi	Glutathione S-transferase P	P09211	GSTP1	3.3498e-167	0.239248
RHG05	Rho GTPase-activating protein 5	Q13017	ARHGAP5	4.8744e-167	0.323572
VIGLN	Vigilin	Q00341	HDLBP	5.9338e-167	0.219628
CDC37	Hsp90 co-chaperone Cdc37	Q16543	CDC37	1.2221e-166	0.27802
PPT1	Palmitoyl-protein thioesterase 1	P50897	PPT1	2.6844e-166	0.2218
VAPA	Vesicle-associated membrane protein-associated protein A	Q9P0L0	VAPA	4.6946e-166	0.325514
TTL	Tubulin--tyrosine ligase	Q8NG68	TTL	1.8168e-165	0.289397
ARF6	ADP-ribosylation factor 6	P62330	ARF6	2.5375e-165	0.106926
IF4E2	Eukaryotic translation initiation factor 4E type 2	O60573	EIF4E2	3.5644e-165	0.232119
DTX3L	E3 ubiquitin-protein ligase DTX3L	Q8TDB6	DTX3L	5.7287e-165	0.21996
ARP19	cAMP-regulated phosphoprotein 19	P56211	ARPP19	6.7854e-165	0.136059
SYCC	Cysteine--tRNA ligase, cytoplasmic	P49589	CARS	2.0414e-164	0.203269
SIA4B	CMP-N-acetylneuraminate-beta-galactosamide-alpha-2,3-sialyltransferase 2	Q16842	ST3GAL2	2.2574e-164	0.254119
Alkaline phosphatase, intestine	Intestinal-type alkaline phosphatase	P09923	ALPI	2.9707e-164	-0.169485
HNF4A	Hepatocyte nuclear factor 4-alpha	P41235	HNF4A	2.5241e-163	-0.148884
Clusterin	Clusterin	P10909	CLU	2.8257e-163	0.0710453
WDR5	WD repeat-containing protein 5	P61964	WDR5	3.345e-163	0.189936
LT4R1	Leukotriene B4 receptor 1	Q15722	LTB4R	4.9849e-163	0.392692
CEL	Bile salt-activated lipase	P19835	CEL	9.2828e-163	0.243435
JAK2	Tyrosine-protein kinase JAK2	O60674	JAK2	1.8497e-162	0.283487
YBOX2	Y-box-binding protein 2	Q9Y2T7	YBX2	2.9763e-162	0.237826
RIR2B	Ribonucleoside-diphosphate reductase subunit M2 B	Q7LG56	RRM2B	3.4135e-162	0.251275
CISY	Citrate synthase, mitochondrial	O75390	CS	5.0388e-162	0.339928
SYT4	Synaptotagmin-4	Q9H2B2	SYT4	1.0775e-161	0.337947
WSCD2	WSC domain-containing protein 2	Q2TBF2	WSCD2	2.816e-161	0.229084
ZNT5	Zinc transporter 5	Q8TAD4	SLC30A5	3.0464e-161	0.275291
ARGI1	Arginase-1	P05089	ARG1	6.825e-161	0.504833
Mammaglobin 2	Mammaglobin-B	O75556	SCGB2A1	8.9446e-161	0.15407
SREC-I	Scavenger receptor class F member 1	Q14162	SCARF1	9.315e-161	0.239486
VPS4B	Vacuolar protein sorting-associated protein 4B	O75351	VPS4B	1.4804e-160	0.169752
RGS10	Regulator of G-protein signaling 10	O43665	RGS10	2.7814e-160	0.287065
DHRS9	Dehydrogenase/reductase SDR family member 9	Q9BPW9	DHRS9	5.276e-160	0.197456
Protein disulfide isomerase A3	Protein disulfide-isomerase A3	P30101	PDIA3	6.4115e-160	0.370622
PTN	Pleiotrophin	P21246	PTN	7.9619e-160	-0.221019
PPase 2	Inorganic pyrophosphatase 2, mitochondrial	Q9H2U2	PPA2	9.5298e-160	0.229112
HPPD	4-hydroxyphenylpyruvate dioxygenase	P32754	HPD	1.4851e-159	0.141671
BGH3	Transforming growth factor-beta-induced protein ig-h3	Q15582	TGFBI	1.5736e-159	-0.1078
CYH4	Cytohesin-4	Q9UIA0	CYTH4	9.4917e-159	0.211544
PSD11	26S proteasome non-ATPase regulatory subunit 11	O00231	PSMD11	1.4698e-158	0.233323
SMAD1	Mothers against decapentaplegic homolog 1	Q15797	SMAD1	1.9919e-158	0.304419
CRADD	Death domain-containing protein CRADD	P78560	CRADD	1.136e-157	0.184413
LMBL2	Lethal(3)malignant brain tumor-like protein 2	Q969R5	L3MBTL2	1.351e-157	0.186451
DPYL3	Dihydropyrimidinase-related protein 3	Q14195	DPYSL3	2.3517e-157	0.283327
Serpin B1	Leukocyte elastase inhibitor	P30740	SERPINB1	3.7137e-157	0.237451
RM55	39S ribosomal protein L55, mitochondrial	Q7Z7F7	MRPL55	6.3244e-157	0.371338
ARAF	Serine/threonine-protein kinase A-Raf	P10398	ARAF	9.049e-157	0.242453
HSP 10	10 kDa heat shock protein, mitochondrial	P61604	HSPE1	1.5832e-156	0.352508
USO1	General vesicular transport factor p115	O60763	USO1	1.9685e-156	0.272004
BOLA3	BolA-like protein 3	Q53S33	BOLA3	2.4745e-156	0.322704
AL3B1	Aldehyde dehydrogenase family 3 member B1	P43353	ALDH3B1	2.7414e-156	0.287704
CPNS1	Calpain small subunit 1	P04632	CAPNS1	4.7227e-156	0.305692
AMERL	AMMECR1-like protein	Q6DCA0	AMMECR1L	4.7879e-156	0.173431
Sorcin	Sorcin	P30626	SRI	5.7108e-156	0.193257
MOBL3	MOB-like protein phocein	Q9Y3A3	MOBKL3	1.2437e-155	0.210666
COX5A	Cytochrome c oxidase subunit 5A, mitochondrial	P20674	COX5A	1.5549e-155	0.390782
MESD2	LDLR chaperone MESD	Q14696	MESDC2	1.6834e-155	0.295906
PDXK	Pyridoxal kinase	O00764	PDXK	7.8218e-155	0.41899
TANK	TRAF family member-associated NF-kappa-B activator	Q92844	TANK	8.575e-155	0.325886
KCAB2	Voltage-gated potassium channel subunit beta-2	Q13303	KCNAB2	9.9232e-155	0.135221
PSMG3	Proteasome assembly chaperone 3	Q9BT73	PSMG3	1.0784e-154	0.195731
Cyclophilin F	Peptidyl-prolyl cis-trans isomerase F, mitochondrial	P30405	PPIF	1.3355e-154	0.35614
CACP	Carnitine O-acetyltransferase	P43155	CRAT	3.2247e-154	0.41006
LZIC	Protein LZIC	Q8WZA0	LZIC	5.8387e-154	0.122052
HDAC8	Histone deacetylase 8	Q9BY41	HDAC8	9.4803e-154	0.122439
RANTES	C-C motif chemokine 5	P13501	CCL5	1.6996e-153	0.385023
RD23A	UV excision repair protein RAD23 homolog A	P54725	RAD23A	2.4527e-153	0.193065
TESC	Calcineurin B homologous protein 3	Q96BS2	TESC	2.5174e-153	0.189144
Bcl-2	Apoptosis regulator Bcl-2	P10415	BCL2	3.516e-153	0.182248
UB2L3	Ubiquitin-conjugating enzyme E2 L3	P68036	UBE2L3	3.7091e-153	0.209149
BTK	Tyrosine-protein kinase BTK	Q06187	BTK	3.8283e-153	0.317698
DJC16	DnaJ homolog subfamily C member 16	Q9Y2G8	DNAJC16	7.9534e-153	0.363528
HEMK2	HemK methyltransferase family member 2	Q9Y5N5	N6AMT1	9.1596e-153	0.157515
DCTN6	Dynactin subunit 6	O00399	DCTN6	1.5281e-151	0.257365
GOT1	Aspartate aminotransferase, cytoplasmic	P17174	GOT1	2.3165e-151	0.140672
PGRP-L	N-acetylmuramoyl-L-alanine amidase	Q96PD5	PGLYRP2	5.9359e-151	-0.148417
CBX1	Chromobox protein homolog 1	P83916	CBX1	6.7183e-151	0.243384
RIR2	Ribonucleoside-diphosphate reductase subunit M2	P31350	RRM2	1.4921e-150	-0.128468
P-Selectin	P-selectin	P16109	SELP	3.454e-150	0.246186
Esterase D	S-formylglutathione hydrolase	P10768	ESD	7.2101e-150	0.213651
CAPG	Macrophage-capping protein	P40121	CAPG	9.8162e-150	0.387988
HINT1	Histidine triad nucleotide-binding protein 1	P49773	HINT1	1.8615e-149	0.144137
ghrelin.2	Appetite-regulating hormone	Q9UBU3	GHRL	3.6346e-149	0.348854
ghrelin.1	Appetite-regulating hormone	Q9UBU3	GHRL	3.6346e-149	0.348854
UBP14	Ubiquitin carboxyl-terminal hydrolase 14	P54578	USP14	1.1687e-148	0.208336
TX1B3	Tax1-binding protein 3	O14907	TAX1BP3	2.2239e-148	0.199286
CHIP.2	E3 ubiquitin-protein ligase CHIP	Q9UNE7	STUB1	3.1452e-148	0.298613
CHIP.1	E3 ubiquitin-protein ligase CHIP	Q9UNE7	STUB1	3.1452e-148	0.298613
METAP1	Methionine aminopeptidase 1	P53582	METAP1	3.2948e-148	0.368144
RD23B	UV excision repair protein RAD23 homolog B	P54727	RAD23B	4.1352e-148	0.199717
ARL11	ADP-ribosylation factor-like protein 11	Q969Q4	ARL11	5.8981e-148	0.214466
PTP-1B	Tyrosine-protein phosphatase non-receptor type 1	P18031	PTPN1	1.331e-147	0.261842
EP15R	Epidermal growth factor receptor substrate 15-like 1	Q9UBC2	EPS15L1	1.6455e-147	0.22941
HMGN1	Non-histone chromosomal protein HMG-14	P05114	HMGN1	3.2817e-147	0.318047
p21-ARC	Actin-related protein 2/3 complex subunit 3	O15145	ARPC3	5.4595e-147	0.169283
PPME1	Protein phosphatase methylesterase 1	Q9Y570	PPME1	1.9667e-146	0.187705
RPIA	Ribose-5-phosphate isomerase	P49247	RPIA	2.2952e-146	0.184101
Testican-1	Testican-1	Q08629	SPOCK1	5.5815e-146	0.200624
kallikrein 13	Kallikrein-13	Q9UKR3	KLK13	1.5625e-145	-0.236906
Lipocalin 2	Neutrophil gelatinase-associated lipocalin	P80188	LCN2	2.5835e-145	0.219972
TXD12	Thioredoxin domain-containing protein 12	O95881	TXNDC12	5.6331e-145	0.284913
ASML	N-acetylserotonin O-methyltransferase-like protein	O95671	ASMTL	1.0207e-144	0.252712
DEAF1	Deformed epidermal autoregulatory factor 1 homolog	O75398	DEAF1	2.0366e-144	0.202103
MRCKB	Serine/threonine-protein kinase MRCK beta	Q9Y5S2	CDC42BPB	3.14e-144	0.159513
PDIA5	Protein disulfide-isomerase A5	Q14554	PDIA5	8.6824e-144	0.368127
STAU1	Double-stranded RNA-binding protein Staufen homolog 1	O95793	STAU1	9.4646e-144	0.171179
PIK3CA/PIK3R1	PIK3CA/PIK3R1	P42336 P27986	PIK3CA PIK3R1	1.2158e-143	0.180896
PA2G4	Proliferation-associated protein 2G4	Q9UQ80	PA2G4	2.3806e-143	0.20139
KIF23	Kinesin-like protein KIF23	Q02241	KIF23	2.6074e-143	0.190868
UBE2K	Ubiquitin-conjugating enzyme E2 K	P61086	UBE2K	2.777e-143	0.201524
CUL3	Cullin-3	Q13618	CUL3	6.4462e-143	0.161334
CTRC	Chymotrypsin-C	Q99895	CTRC	7.2948e-143	0.108277
PSA6	Proteasome subunit alpha type-6	P60900	PSMA6	2.0569e-142	0.142243
TRA2B	Transformer-2 protein homolog beta	P62995	TRA2B	2.7043e-142	0.311368
BFL1	Bcl-2-related protein A1	Q16548	BCL2A1	3.416e-142	0.12693
PSME2	Proteasome activator complex subunit 2	Q9UL46	PSME2	5.2249e-142	0.264891
RBM39	RNA-binding protein 39	Q14498	RBM39	9.9483e-142	0.254805
DHH	Desert hedgehog protein N-product	O43323	DHH	1.2159e-141	0.168463
SKIL	Ski-like protein	P12757	SKIL	1.3471e-141	0.263056
HOME1	Homer protein homolog 1	Q86YM7	HOMER1	1.5709e-141	0.397543
BAG-1	BAG family molecular chaperone regulator 1	Q99933	BAG1	1.7617e-141	0.173952
NXPH1	Neurexophilin-1	P58417	NXPH1	2.1476e-141	0.192036
Glutathione peroxidase	Glutathione peroxidase 1	P07203	GPX1	7.2372e-141	0.218852
RBBP6	E3 ubiquitin-protein ligase RBBP6	Q7Z6E9	RBBP6	1.7607e-140	0.0998713
PGRP-S	Peptidoglycan recognition protein 1	O75594	PGLYRP1	3.2215e-140	0.318537
RPAB4	DNA-directed RNA polymerases I, II, and III subunit RPABC4	P53803	POLR2K	4.4653e-140	0.220494
SWP70	Switch-associated protein 70	Q9UH65	SWAP70	4.5093e-140	0.250155
UGDH	UDP-glucose 6-dehydrogenase	O60701	UGDH	7.3233e-140	0.284467
ARL5B	ADP-ribosylation factor-like protein 5B	Q96KC2	ARL5B	1.059e-139	0.13723
TRIM3	Tripartite motif-containing protein 3	O75382	TRIM3	1.2681e-139	0.269313
PHF3	PHD finger protein 3	Q92576	PHF3	1.4103e-139	0.18484
Ornithine decarboxylase	Ornithine decarboxylase	P11926	ODC1	2.0561e-139	-0.111188
K1324.2	UPF0577 protein KIAA1324	Q6UXG2	KIAA1324	2.9935e-139	-0.152557
K1324.1	UPF0577 protein KIAA1324	Q6UXG2	KIAA1324	2.9935e-139	-0.152557
P5I13	Tumor protein p53-inducible protein 13	Q8NBR0	TP53I13	3.4356e-139	0.26392
Vimentin	Vimentin	P08670	VIM	8.9461e-139	0.377595
ASF1A	Histone chaperone ASF1A	Q9Y294	ASF1A	1.1448e-138	0.140719
RHOB	Rho-related GTP-binding protein RhoB	P62745	RHOB	1.4116e-138	0.281445
Holo-TC I	Transcobalamin-1	P20061	TCN1	2.032e-138	0.285407
RT4I1	Reticulon-4-interacting protein 1, mitochondrial	Q8WWV3	RTN4IP1	2.7278e-138	0.280424
RTP4	Receptor-transporting protein 4	Q96DX8	RTP4	4.4308e-138	0.276172
Nectin-like protein 3	Cell adhesion molecule 2	Q8N3J6	CADM2	6.4533e-138	-0.143444
PSB3	Proteasome subunit beta type-3	P49720	PSMB3	1.2188e-137	-0.0838615
HSF1	Heat shock factor protein 1	Q00613	HSF1	1.3041e-137	0.127295
MTDC	Bifunctional methylenetetrahydrofolate dehydrogenase/cyclohydrolase, mitochondrial	P13995	MTHFD2	1.3257e-137	0.391717
TM1L1	TOM1-like protein 1	O75674	TOM1L1	2.7671e-137	0.118844
DGC14	Protein DGCR14	Q96DF8	DGCR14	5.9528e-137	0.140342
TIMP-1	Metalloproteinase inhibitor 1	P01033	TIMP1	9.893e-137	-0.204799
DRAK2.2	Serine/threonine-protein kinase 17B	O94768	STK17B	1.1348e-136	0.264474
DRAK2.1	Serine/threonine-protein kinase 17B	O94768	STK17B	1.1348e-136	0.264474
filamin A	Filamin-A	P21333	FLNA	1.7696e-136	0.334164
CSNK1G2.2	Casein kinase I isoform gamma-2	P78368	CSNK1G2	2.7049e-136	0.168687
CSNK1G2.1	Casein kinase I isoform gamma-2	P78368	CSNK1G2	2.7049e-136	0.168687
ZNRF3.2	E3 ubiquitin-protein ligase ZNRF3	Q9ULT6	ZNRF3	5.282e-136	0.176841
ZNRF3.1	E3 ubiquitin-protein ligase ZNRF3	Q9ULT6	ZNRF3	5.282e-136	0.176841
SG1D2	Secretoglobin family 1D member 2	O95969	SCGB1D2	8.1251e-136	0.203608
CAND1	Cullin-associated NEDD8-dissociated protein 1	Q86VP6	CAND1	9.3033e-136	0.196837
PQBP1	Polyglutamine-binding protein 1	O60828	PQBP1	9.6124e-136	0.148413
E41L1	Band 4.1-like protein 1	Q9H4G0	EPB41L1	9.69e-136	0.204476
ARL6	ADP-ribosylation factor-like protein 6	Q9H0F7	ARL6	1.7898e-135	0.226701
CRK	Adapter molecule crk	P46108	CRK	2.0171e-135	0.195761
PHS2	Pterin-4-alpha-carbinolamine dehydratase 2	Q9H0N5	PCBD2	3.5763e-135	0.235698
PPM1L	Protein phosphatase 1L	Q5SGD2	PPM1L	5.7921e-135	0.143909
Integrin aVb5	Integrin alpha-V: beta-5 complex	P06756, P18084	ITGAV ITGB5	1.0161e-134	0.164033
Malate dehydrogenase 2	Malate dehydrogenase, mitochondrial	P40926	MDH2	1.3744e-134	0.256077
Bcl-10	B-cell lymphoma/leukemia 10	O95999	BCL10	2.319e-134	0.160428
BRAK	C-X-C motif chemokine 14	O95715	CXCL14	3.1085e-134	0.151289
ILK1	Integrin-linked protein kinase	Q13418	ILK	5.6138e-134	0.340159
Cytidylate kinase	UMP-CMP kinase	P30085	CMPK1	6.6968e-134	0.170032
Moesin	Moesin	P26038	MSN	1.5441e-133	0.251624
GLRX1	Glutaredoxin-1	P35754	GLRX	1.9481e-133	0.183763
MARE2	Microtubule-associated protein RP/EB family member 2	Q15555	MAPRE2	2.0439e-133	0.409416
S100A11	Protein S100-A11	P31949	S100A11	2.1504e-133	0.272368
NF-kappa-B p105	Nuclear factor NF-kappa-B p105 subunit	P19838	NFKB1	3.274e-133	0.246703
CFC1	Cryptic protein	P0CG37	CFC1	3.2924e-133	0.147633
SOD	Superoxide dismutase [Cu-Zn]	P00441	SOD1	4.43e-133	0.176659
NUDT9	ADP-ribose pyrophosphatase, mitochondrial	Q9BW91	NUDT9	4.5303e-133	0.183294
NTRI.2	Neurotrimin	Q9P121	NTM	6.4363e-133	-0.207648
NTRI.1	Neurotrimin	Q9P121	NTM	6.4363e-133	-0.207648
ZN334	Zinc finger protein 334	Q9HCZ1	ZNF334	1.082e-132	-0.0881724
VAT1	Synaptic vesicle membrane protein VAT-1 homolog	Q99536	VAT1	1.4582e-132	0.221549
PACN1	Protein kinase C and casein kinase substrate in neurons protein 1	Q9BY11	PACSIN1	1.7005e-132	0.193902
ASCC1	Activating signal cointegrator 1 complex subunit 1	Q8N9N2	ASCC1	4.6269e-132	0.152357
Oligophrenin-1	Oligophrenin-1	O60890	OPHN1	4.6626e-132	0.347639
Autophagy protein 5	Autophagy protein 5	Q9H1Y0	ATG5	5.8601e-132	0.26281
OCTC	Peroxisomal carnitine O-octanoyltransferase	Q9UKG9	CROT	9.0838e-132	0.244163
CGB2	Choriogonadotropin subunit beta variant 2	Q6NT52	CGB2	9.5988e-132	0.248014
COCH	Cochlin	O43405	COCH	1.1479e-131	0.259536
ABHDA	Mycophenolic acid acyl-glucuronide esterase, mitochondrial	Q9NUJ1	ABHD10	1.1666e-131	0.325114
BAFF	Tumor necrosis factor ligand superfamily member 13B	Q9Y275	TNFSF13B	1.824e-131	-0.0910488
SCO2	Protein SCO2 homolog, mitochondrial	O43819	SCO2	1.9627e-131	0.270784
H-ras (WT)	GTPase HRas	P01112	HRAS	2.3691e-131	0.131893
NT5M	5'(3')-deoxyribonucleotidase, mitochondrial	Q9NPB1	NT5M	4.9214e-131	0.338732
AP4M1	AP-4 complex subunit mu-1	O00189	AP4M1	5.6179e-131	0.180696
FIS1	Mitochondrial fission 1 protein	Q9Y3D6	FIS1	1.0294e-130	0.154427
CENB2	Arf-GAP with coiled-coil, ANK repeat and PH domain-containing protein 2	Q15057	ACAP2	1.3418e-130	0.147862
IL-21 sR	Interleukin-21 receptor	Q9HBE5	IL21R	1.3533e-130	0.323943
SNX17	Sorting nexin-17	Q15036	SNX17	1.4396e-130	0.128451
B4GT7	Beta-1,4-galactosyltransferase 7	Q9UBV7	B4GALT7	1.6561e-130	0.194896
CA080	Axin interactor, dorsalization-associated protein	Q96BJ3	AIDA	3.5636e-130	0.170935
GLYM	Serine hydroxymethyltransferase, mitochondrial	P34897	SHMT2	3.7701e-130	0.34189
c-Raf	RAF proto-oncogene serine/threonine-protein kinase	P04049	RAF1	3.9327e-130	0.170269
CPNE1	Copine-1	Q99829	CPNE1	4.6129e-130	0.393784
C1r	Complement C1r subcomponent	P00736	C1R	4.618e-130	0.14374
UBXN4.2	UBX domain-containing protein 4	Q92575	UBXN4	4.9161e-130	0.281439
UBXN4.1	UBX domain-containing protein 4	Q92575	UBXN4	4.9161e-130	0.281439
NB5R2	NADH-cytochrome b5 reductase 2	Q6BCY4	CYB5R2	8.208e-130	0.350756
SYWC	Tryptophan--tRNA ligase, cytoplasmic	P23381	WARS	8.5514e-130	0.150125
BOLA1	BolA-like protein 1	Q9Y3E2	BOLA1	1.0511e-129	0.169731
KPRB	Phosphoribosyl pyrophosphate synthase-associated protein 2	O60256	PRPSAP2	1.0766e-129	0.188543
SGTA	Small glutamine-rich tetratricopeptide repeat-containing protein alpha	O43765	SGTA	1.46e-129	0.266746
PK3CG	Phosphatidylinositol 4,5-bisphosphate 3-kinase catalytic subunit gamma isoform	P48736	PIK3CG	1.7082e-129	0.14617
CD79A.2	B-cell antigen receptor complex-associated protein alpha chain	P11912	CD79A	3.5846e-129	0.200362
CD79A.1	B-cell antigen receptor complex-associated protein alpha chain	P11912	CD79A	3.5846e-129	0.200362
NCF-2	Neutrophil cytosol factor 2	P19878	NCF2	4.9594e-129	0.358145
MAT2B	Methionine adenosyltransferase 2 subunit beta	Q9NZL9	MAT2B	5.4555e-129	0.151364
OXSM	3-oxoacyl-[acyl-carrier-protein] synthase, mitochondrial	Q9NWU1	OXSM	6.4614e-129	0.297581
PSMA	Glutamate carboxypeptidase 2	Q04609	FOLH1	7.6015e-129	-0.254388
Calpactin I light chain	Protein S100-A10	P60903	S100A10	8.2888e-129	0.233379
SGK3	Serine/threonine-protein kinase Sgk3	Q96BR1	SGK3	1.5435e-128	0.10895
INP5E	72 kDa inositol polyphosphate 5-phosphatase	Q9NRR6	INPP5E	2.4773e-128	0.106206
PPIL1	Peptidyl-prolyl cis-trans isomerase-like 1	Q9Y3C6	PPIL1	2.6327e-128	0.184026
EP3A	Epididymal secretory protein E3-alpha	Q14507	EDDM3A	3.1781e-128	0.174112
ACSF2	Acyl-CoA synthetase family member 2, mitochondrial	Q96CM8	ACSF2	3.9154e-128	0.262093
CABL2	CDK5 and ABL1 enzyme substrate 2	Q9BTV7	CABLES2	5.8229e-128	0.133808
UCRP	Ubiquitin-like protein ISG15	P05161	ISG15	5.831e-128	0.247181
DLRB1	Dynein light chain roadblock-type 1	Q9NP97	DYNLRB1	8.3681e-128	0.33356
Carbonic anhydrase XIII	Carbonic anhydrase 13	Q8N1Q1	CA13	1.0141e-127	0.352345
Apaf-1	Apoptotic protease-activating factor 1	O14727	APAF1	1.1426e-127	0.161359
FXR1	Fragile X mental retardation syndrome-related protein 1	P51114	FXR1	1.4797e-127	0.261606
MTMR6	Myotubularin-related protein 6	Q9Y217	MTMR6	1.6773e-127	0.208342
PSD10	26S proteasome non-ATPase regulatory subunit 10	O75832	PSMD10	1.8799e-127	0.0636609
TIM8A	Mitochondrial import inner membrane translocase subunit Tim8 A	O60220	TIMM8A	2.4373e-127	0.264602
DCXR	L-xylulose reductase	Q7Z4W1	DCXR	1.0138e-126	0.245496
EDIL3	EGF-like repeat and discoidin I-like domain-containing protein 3	O43854	EDIL3	1.0751e-126	-0.224907
SE6L2	Seizure 6-like protein 2	Q6UXD5	SEZ6L2	1.1219e-126	0.200355
NHEJ1	Non-homologous end-joining factor 1	Q9H9Q4	NHEJ1	1.6542e-126	0.233365
RAD1	Cell cycle checkpoint protein RAD1	O60671	RAD1	2.05e-126	0.149666
DBNL	Drebrin-like protein	Q9UJU6	DBNL	3.8315e-126	0.240263
CXAR	Coxsackievirus and adenovirus receptor	P78310	CXADR	4.1444e-126	0.158459
PDE1A	Calcium/calmodulin-dependent 3',5'-cyclic nucleotide phosphodiesterase 1A	P54750	PDE1A	5.4316e-126	0.161263
PCYXL	Prenylcysteine oxidase-like	Q8NBM8	PCYOX1L	8.2322e-126	0.133768
RS3	40S ribosomal protein S3	P23396	RPS3	1.2818e-125	0.165416
SYAC	Alanine--tRNA ligase, cytoplasmic	P49588	AARS	1.6084e-125	0.189666
NET1	Netrin-1	O95631	NTN1	2.7794e-125	-0.168286
5NT3	Cytosolic 5'-nucleotidase 3A	Q9H0P0	NT5C3A	2.9207e-125	0.155002
TRBP2	RISC-loading complex subunit TARBP2	Q15633	TARBP2	3.4512e-125	0.129347
OLR1	Oxidized low-density lipoprotein receptor 1	P78380	OLR1	4.5372e-125	0.409828
TLN2	Talin-2	Q9Y4G6	TLN2	6.0077e-125	0.192821
B3GN8	UDP-GlcNAc:betaGal beta-1,3-N-acetylglucosaminyltransferase 8	Q7Z7M8	B3GNT8	6.1099e-125	-0.174404
PCSK7	Proprotein convertase subtilisin/kexin type 7	Q16549	PCSK7	7.1108e-125	-0.106717
Protein phophatase 2Ca	Protein phosphatase 1A	P35813	PPM1A	8.2755e-125	0.157246
HEXI2	Protein HEXIM2	Q96MH2	HEXIM2	8.6778e-125	0.174538
VASP	Vasodilator-stimulated phosphoprotein	P50552	VASP	9.3806e-125	0.233886
JAG1.2	Protein jagged-1	P78504	JAG1	1.161e-124	-0.137079
JAG1.1	Protein jagged-1	P78504	JAG1	1.161e-124	-0.137079
UBE2S	Ubiquitin-conjugating enzyme E2 S	Q16763	UBE2S	1.5717e-124	0.191227
PFD5	Prefoldin subunit 5	Q99471	PFDN5	1.9652e-124	0.116859
NF2L1	Nuclear factor erythroid 2-related factor 1	Q14494	NFE2L1	2.7196e-124	0.240116
CCM2	Cerebral cavernous malformations 2 protein	Q9BSQ5	CCM2	3.1207e-124	0.138221
PTN4	Tyrosine-protein phosphatase non-receptor type 4	P29074	PTPN4	3.4703e-124	-0.0952856
T132B	Transmembrane protein 132B	Q14DG7	TMEM132B	4.9874e-124	-0.140432
GGPPS	Geranylgeranyl pyrophosphate synthase	O95749	GGPS1	5.3141e-124	0.129268
RAB4A	Ras-related protein Rab-4A	P20338	RAB4A	5.463e-124	0.224036
LKHA4	Leukotriene A-4 hydrolase	P09960	LTA4H	8.2393e-124	-0.156696
TWF1	Twinfilin-1	Q12792	TWF1	1.3572e-123	0.184219
ADK	Adenosine kinase	P55263	ADK	1.4082e-123	0.18899
TP4A2	Protein tyrosine phosphatase type IVA 2	Q12974	PTP4A2	1.6648e-123	0.204548
Elastase	Neutrophil elastase	P08246	ELANE	2.5947e-123	0.204063
Lefty-A.2	Left-right determination factor 2	O00292	LEFTY2	8.1068e-123	-0.187354
Lefty-A.1	Left-right determination factor 2	O00292	LEFTY2	8.1068e-123	-0.187354
DCTD	Deoxycytidylate deaminase	P32321	DCTD	1.132e-122	0.307519
CSH	Chorionic somatomammotropin hormone	P0DML2 P0DML3	CSH1 CSH2	1.2477e-122	0.186698
CEBPA	CCAAT/enhancer-binding protein alpha	P49715	CEBPA	1.4617e-122	0.210281
SYSM	Serine--tRNA ligase, mitochondrial	Q9NP81	SARS2	2.8023e-122	0.288179
VEGF-C	Vascular endothelial growth factor C	P49767	VEGFC	5.5254e-122	0.117116
NP1L2	Nucleosome assembly protein 1-like 2	Q9ULW6	NAP1L2	6.1101e-122	0.15496
HMG-2	High mobility group protein B2	P26583	HMGB2	6.8956e-122	0.305953
RAB2A	Ras-related protein Rab-2A	P61019	RAB2A	7.132e-122	0.19668
PP1G	Serine/threonine-protein phosphatase PP1-gamma catalytic subunit	P36873	PPP1CC	8.379e-122	0.288232
CAZA1	F-actin-capping protein subunit alpha-1	P52907	CAPZA1	8.9432e-122	0.198537
SDOS	Tudor-interacting repair regulator protein	Q9BRJ7	NUDT16L1	1.1177e-121	0.202056
Phospholipase C-beta-1	1-phosphatidylinositol 4,5-bisphosphate phosphodiesterase beta-1	Q9NQ66	PLCB1	1.3084e-121	0.214835
XPNPEP1	Xaa-Pro aminopeptidase 1	Q9NQW7	XPNPEP1	2.2965e-121	0.215704
Stress-induced-phosphoprotein 1	Stress-induced-phosphoprotein 1	P31948	STIP1	2.9384e-121	0.313161
RANB3	Ran-binding protein 3	Q9H6Z4	RANBP3	6.0606e-121	0.144074
BCAT2	Branched-chain-amino-acid aminotransferase, mitochondrial	O15382	BCAT2	6.6784e-121	0.27974
RUNX3	Runt-related transcription factor 3	Q13761	RUNX3	7.7371e-121	0.17961
SPON2	Spondin-2	Q9BUD6	SPON2	8.9592e-121	-0.236015
Caspase-10	Caspase-10	Q92851	CASP10	2.0399e-120	0.175039
ODPX	Pyruvate dehydrogenase protein X component, mitochondrial	O00330	PDHX	2.1713e-120	0.315037
PPIP1	Proline-serine-threonine phosphatase-interacting protein 1	O43586	PSTPIP1	3.5195e-120	0.299763
PCTK1	Cyclin-dependent kinase 16	Q00536	PCTK1	5.4277e-120	0.170334
Peroxiredoxin-3	Thioredoxin-dependent peroxide reductase, mitochondrial	P30048	PRDX3	7.3959e-120	0.297947
TP	Thymidine phosphorylase	P19971	TYMP	1.0486e-119	0.281698
CD47	Leukocyte surface antigen CD47	Q08722	CD47	1.0658e-119	0.123821
ERG19	Diphosphomevalonate decarboxylase	P53602	MVD	1.3096e-119	0.206189
MLRM	Myosin regulatory light chain 12A	P19105	MYL12A	1.6644e-119	0.277617
BID	BH3-interacting domain death agonist	P55957	BID	2.0307e-119	0.158365
WFD13	WAP four-disulfide core domain protein 13	Q8IUB5	WFDC13	3.6845e-119	0.164877
DGKB	Diacylglycerol kinase beta	Q9Y6T7	DGKB	4.0642e-119	-0.104973
CHSTC	Carbohydrate sulfotransferase 12	Q9NRB3	CHST12	4.6746e-119	-0.118623
LANC2	LanC-like protein 2	Q9NS86	LANCL2	1.0479e-118	0.204739
CC134	Coiled-coil domain-containing protein 134	Q9H6E4	CCDC134	1.0547e-118	0.220121
STX12	Syntaxin-12	Q86Y82	STX12	1.0549e-118	0.200732
NFU1	NFU1 iron-sulfur cluster scaffold homolog, mitochondrial	Q9UMS0	NFU1	2.6996e-118	0.168575
ID2	DNA-binding protein inhibitor ID-2	Q02363	ID2	2.8818e-118	0.148562
RGS1	Regulator of G-protein signaling 1	Q08116	RGS1	3.5162e-118	0.0819668
IL-13 Ra1	Interleukin-13 receptor subunit alpha-1	P78552	IL13RA1	6.0566e-118	-0.135421
TINAL	Tubulointerstitial nephritis antigen-like	Q9GZM7	TINAGL1	6.7925e-118	-0.139331
RRBP1	Ribosome-binding protein 1	Q9P2E9	RRBP1	2.0507e-117	0.164525
Aminopeptidase	Carboxypeptidase Q	Q9Y646	CPQ	2.4281e-117	0.122556
IMDH2	Inosine-5'-monophosphate dehydrogenase 2	P12268	IMPDH2	3.0582e-117	0.179667
PHP14	14 kDa phosphohistidine phosphatase	Q9NRX4	PHPT1	4.1553e-117	0.171855
SLMAP	Sarcolemmal membrane-associated protein	Q14BN4	SLMAP	6.3094e-117	0.275082
PAK7	Serine/threonine-protein kinase PAK 5	Q9P286	PAK7	6.3573e-117	0.0974159
DDX58	Probable ATP-dependent RNA helicase DDX58	O95786	DDX58	8.952e-117	0.144317
CK2-A2:B	Casein kinase II 2-alpha':2-beta heterotetramer	P19784 P67870	CSNK2A2 CSNK2B	2.4302e-116	0.248349
ATS6	A disintegrin and metalloproteinase with thrombospondin motifs 6	Q9UKP5	ADAMTS6	2.5548e-116	0.152289
RAB3B	Ras-related protein Rab-3B	P20337	RAB3B	2.6258e-116	0.140872
UB2D2	Ubiquitin-conjugating enzyme E2 D2	P62837	UBE2D2	3.2005e-116	0.147729
IF4A3	Eukaryotic initiation factor 4A-III	P38919	EIF4A3	3.9067e-116	0.177984
ARI3A	AT-rich interactive domain-containing protein 3A	Q99856	ARID3A	4.8542e-116	0.159413
Semenogelin	Semenogelin-1	P04279	SEMG1	5.3172e-116	-0.111946
CREB-binding protein	CREB-binding protein	Q92793	CREBBP	7.0069e-116	0.136538
IL-16	Interleukin-16	Q14005	IL16	8.1467e-116	0.220835
Nectin-like protein 2	Cell adhesion molecule 1	Q9BY67	CADM1	1.4827e-115	-0.136207
TOX3	TOX high mobility group box family member 3	O15405	TOX3	1.7297e-115	0.0977177
Ephrin-A5	Ephrin-A5	P52803	EFNA5	1.7517e-115	-0.141072
MEOX2	Homeobox protein MOX-2	P50222	MEOX2	4.7931e-115	0.121274
BDH2	3-hydroxybutyrate dehydrogenase type 2	Q9BUT1	BDH2	5.7874e-115	0.195969
STIM1.2	Stromal interaction molecule 1	Q13586	STIM1	7.8569e-115	0.253299
STIM1.1	Stromal interaction molecule 1	Q13586	STIM1	7.8569e-115	0.253299
PMGE	Bisphosphoglycerate mutase	P07738	BPGM	9.2003e-115	0.254275
EDAR	Tumor necrosis factor receptor superfamily member EDAR	Q9UNE0	EDAR	9.6098e-115	0.218268
Rho-GDIa	Rho GDP-dissociation inhibitor 1	P52565	ARHGDIA	9.76e-115	0.125087
MLP3A	Microtubule-associated proteins 1A/1B light chain 3A	Q9H492	MAP1LC3A	1.3509e-114	0.168715
MFRP	Membrane frizzled-related protein	Q9BY79	MFRP	2.821e-114	0.141052
CSMD1	CUB and sushi domain-containing protein 1	Q96PZ7	CSMD1	3.5766e-114	0.102885
NGL1	Leucine-rich repeat-containing protein 4C	Q9HCJ2	LRRC4C	6.7114e-114	-0.116959
ATOX1	Copper transport protein ATOX1	O00244	ATOX1	1.1322e-113	0.200244
CRBB1	Beta-crystallin B1	P53674	CRYBB1	1.3481e-113	0.164764
Nucleolin	Nucleolin	P19338	NCL	2.2855e-113	0.17793
ARL8B	ADP-ribosylation factor-like protein 8B	Q9NVJ2	ARL8B	2.9142e-113	0.0994762
GI24.2	V-type immunoglobulin domain-containing suppressor of T-cell activation	Q9H7M9	C10orf54	3.023e-113	0.239813
GI24.1	V-type immunoglobulin domain-containing suppressor of T-cell activation	Q9H7M9	C10orf54	3.023e-113	0.239813
FKBP52 protein	Peptidyl-prolyl cis-trans isomerase FKBP4	Q02790	FKBP4	3.3711e-113	0.145735
CPXM1	Probable carboxypeptidase X1	Q96SM3	CPXM1	4.9361e-113	0.202675
p21	Cyclin-dependent kinase inhibitor 1	P38936	CDKN1A	1.0534e-112	0.140188
ADAM 23	Disintegrin and metalloproteinase domain-containing protein 23	O75077	ADAM23	1.9146e-112	-0.173543
GDF2	Growth/differentiation factor 2	Q9UK05	GDF2	2.0926e-112	-0.0851581
GREM2	Gremlin-2	Q9H772	GREM2	2.4218e-112	-0.13175
PLD3	Phospholipase D3	Q8IV08	PLD3	6.8262e-112	0.255809
RGS18	Regulator of G-protein signaling 18	Q9NS28	RGS18	1.1349e-111	0.180633
Retinal dehydrogenase 1	Retinal dehydrogenase 1	P00352	ALDH1A1	1.422e-111	0.220134
TIMP-3	Metalloproteinase inhibitor 3	P35625	TIMP3	2.0251e-111	0.236557
GST omega-1	Glutathione S-transferase omega-1	P78417	GSTO1	4.0657e-111	0.138283
PAFA2	Platelet-activating factor acetylhydrolase 2, cytoplasmic	Q99487	PAFAH2	5.5437e-111	0.193415
KDEL2	KDEL motif-containing protein 2	Q7Z4H8	KDELC2	5.8729e-111	0.234621
IKBD	NF-kappa-B inhibitor delta	Q8NI38	NFKBID	7.7313e-111	-0.108408
Galectin-4	Galectin-4	P56470	LGALS4	1.1019e-109	0.0920253
OBCAM	Opioid-binding protein/cell adhesion molecule	Q14982	OPCML	1.1608e-109	-0.141586
HSP 60	60 kDa heat shock protein, mitochondrial	P10809	HSPD1	1.3493e-109	0.310984
KAP1	cAMP-dependent protein kinase type I-beta regulatory subunit	P31321	PRKAR1B	1.6875e-109	0.227039
C1TC	C-1-tetrahydrofolate synthase, cytoplasmic	P11586	MTHFD1	6.3363e-109	0.215564
HGD	Homogentisate 1,2-dioxygenase	Q93099	HGD	7.562e-109	0.217744
BSSP4	Brain-specific serine protease 4	Q9GZN4	PRSS22	8.6754e-109	-0.111007
THG1	Probable tRNA(His) guanylyltransferase	Q9NWX6	THG1L	1.3282e-108	0.171632
FPRP	Prostaglandin F2 receptor negative regulator	Q9P2B2	PTGFRN	1.4397e-108	-0.135783
PAI-1	Plasminogen activator inhibitor 1	P05121	SERPINE1	1.5332e-108	0.220895
IVD	Isovaleryl-CoA dehydrogenase, mitochondrial	P26440	IVD	2.8669e-108	0.295371
FAHD1	Acylpyruvase FAHD1, mitochondrial	Q6P587	FAHD1	5.4223e-108	0.309778
PDLI1	PDZ and LIM domain protein 1	O00151	PDLIM1	5.7126e-108	0.273926
UB2D4	Ubiquitin-conjugating enzyme E2 D4	Q9Y2X8	UBE2D4	1.3032e-107	0.167228
NACA	Nascent polypeptide-associated complex subunit alpha	Q13765	NACA	1.5156e-107	0.241807
ANTR1	Anthrax toxin receptor 1	Q9H6X2	ANTXR1	1.8903e-107	-0.123391
DDAH1	N(G),N(G)-dimethylarginine dimethylaminohydrolase 1	O94760	DDAH1	1.9835e-107	0.169992
HOME2	Homer protein homolog 2	Q9NSB8	HOMER2	2.093e-107	0.2973
UBP15	Ubiquitin carboxyl-terminal hydrolase 15	Q9Y4E8	USP15	2.2856e-107	0.152654
Asparaginase-like protein 1	Isoaspartyl peptidase/L-asparaginase	Q7L266	ASRGL1	2.959e-107	0.122203
MAdCAM-1	Mucosal addressin cell adhesion molecule 1	Q13477	MADCAM1	3.9561e-107	0.191619
FUT10	Alpha-(1,3)-fucosyltransferase 10	Q6P4F1	FUT10	7.3266e-107	-0.136861
KERA	Keratocan	O60938	KERA	8.0249e-107	-0.143373
TOIP1.2	Torsin-1A-interacting protein 1	Q5JTV8	TOR1AIP1	1.0025e-106	0.219475
TOIP1.1	Torsin-1A-interacting protein 1	Q5JTV8	TOR1AIP1	1.0025e-106	0.219475
RAB2B	Ras-related protein Rab-2B	Q8WUD1	RAB2B	1.126e-106	0.126588
LY86	Lymphocyte antigen 86	O95711	LY86	2.5099e-106	0.12065
B4GT6	Beta-1,4-galactosyltransferase 6	Q9UBX8	B4GALT6	2.5354e-106	-0.139125
HTRA2	Serine protease HTRA2, mitochondrial	O43464	HTRA2	2.5972e-106	0.178159
SLIK5	SLIT and NTRK-like protein 5	O94991	SLITRK5	4.1717e-106	-0.135511
C1QRF	C1q-related factor	O75973	C1QL1	5.1322e-106	-0.0974638
ST1B1	Sulfotransferase family cytosolic 1B member 1	O43704	SULT1B1	5.3845e-106	0.309821
Granzyme B	Granzyme B	P10144	GZMB	5.7573e-106	0.19257
VTI1A	Vesicle transport through interaction with t-SNAREs homolog 1A	Q96AJ9	VTI1A	5.7691e-106	0.169562
B7-H2	ICOS ligand	O75144	ICOSLG	6.0174e-106	0.234389
CE046	Uncharacterized protein C5orf46	Q6UWT4	C5orf46	1.5939e-105	0.224336
GDP/GTP exchange protein	Rap1 GTPase-GDP dissociation stimulator 1	P52306	RAP1GDS1	1.7823e-105	0.147317
MP2K3	Dual specificity mitogen-activated protein kinase kinase 3	P46734	MAP2K3	3.4779e-105	0.12531
FUT8	Alpha-(1,6)-fucosyltransferase	Q9BYC5	FUT8	4.51e-105	0.215673
PKB beta.2	RAC-beta serine/threonine-protein kinase	P31751	AKT2	6.1917e-105	0.131347
PKB beta.1	RAC-beta serine/threonine-protein kinase	P31751	AKT2	6.1917e-105	0.131347
TrkC	NT-3 growth factor receptor	Q16288	NTRK3	8.0582e-105	-0.120216
T132D	Transmembrane protein 132D	Q14C87	TMEM132D	2.1788e-104	-0.168797
PP2AAA	Serine/threonine-protein phosphatase 2A 65 kDa regulatory subunit A alpha isoform	P30153	PPP2R1A	2.8717e-104	0.163035
JMJD6	Bifunctional arginine demethylase and lysyl-hydroxylase JMJD6	Q6NYC1	JMJD6	3.1063e-104	0.189717
Dkk-4	Dickkopf-related protein 4	Q9UBT3	DKK4	4.1722e-104	0.171507
CTGF	Connective tissue growth factor	P29279	CTGF	5.7614e-104	0.129199
Ornithine decarboxylase antizyme	Ornithine decarboxylase antizyme 1	P54368	OAZ1	5.969e-104	0.172313
CHKB	Choline/ethanolamine kinase	Q9Y259	CHKB	6.9215e-104	0.220743
CCD50	Coiled-coil domain-containing protein 50	Q8IVM0	CCDC50	7.8225e-104	0.191452
HNRPQ	Heterogeneous nuclear ribonucleoprotein Q	O60506	SYNCRIP	8.569e-104	0.141351
DPOLM	DNA-directed DNA/RNA polymerase mu	Q9NP87	POLM	1.0349e-103	0.123222
GRPE1	GrpE protein homolog 1, mitochondrial	Q9HAV7	GRPEL1	1.214e-103	0.249356
IGSF3	Immunoglobulin superfamily member 3	O75054	IGSF3	1.6153e-103	-0.138427
OSTF1	Osteoclast-stimulating factor 1	Q92882	OSTF1	1.7355e-103	0.324416
BINCA	Caspase recruitment domain-containing protein 19	Q96LW7	C9orf89	2.0716e-103	0.107785
MFGM	Lactadherin	Q08431	MFGE8	2.5223e-103	-0.130349
PLPL2	Patatin-like phospholipase domain-containing protein 2	Q96AD5	PNPLA2	3.2332e-103	0.129388
CUTC	Copper homeostasis protein cutC homolog	Q9NTM9	CUTC	3.4373e-103	0.183166
LRC32	Leucine-rich repeat-containing protein 32	Q14392	LRRC32	3.4736e-103	-0.107151
FGF-6	Fibroblast growth factor 6	P10767	FGF6	3.5048e-103	0.137255
TMOD2	Tropomodulin-2	Q9NZR1	TMOD2	3.8333e-103	0.283829
EDF1	Endothelial differentiation-related factor 1	O60869	EDF1	4.3205e-103	0.0856998
DPP2	Dipeptidyl peptidase 2	Q9UHL4	DPP7	5.3961e-103	0.212622
Sperm protein 17	Sperm surface protein Sp17	Q15506	SPA17	5.4951e-103	-0.10732
EGFLA	Pikachurin	Q63HQ2	EGFLAM	6.6777e-103	-0.152556
Nidogen	Nidogen-1	P14543	NID1	7.011e-103	0.131508
TrkB	BDNF/NT-3 growth factors receptor	Q16620	NTRK2	8.285e-103	-0.175489
F210A	Protein FAM210A	Q96ND0	FAM210A	1.0485e-102	0.210719
SEM4D	Semaphorin-4D	Q92854	SEMA4D	1.1974e-102	0.118809
ATL1	ADAMTS-like protein 1	Q8N6G6	ADAMTSL1	1.704e-102	-0.171324
SUMF1	Sulfatase-modifying factor 1	Q8NBK3	SUMF1	2.3989e-102	-0.100851
NKG2F	NKG2-F type II integral membrane protein	O43908	KLRC4	3.2632e-102	0.171715
DNJA2	DnaJ homolog subfamily A member 2	O60884	DNAJA2	8.8421e-102	0.145366
GCDH	Glutaryl-CoA dehydrogenase, mitochondrial	Q92947	GCDH	1.0308e-101	0.244651
AMPB	Aminopeptidase B	Q9H4A4	RNPEP	1.4854e-101	0.183787
TAK1-TAB1	Mitogen-activated protein kinase kinase kinase 7:TGF-beta-activated kinase 1 and MAP3K7-binding protein 1 fusion	O43318 Q15750	MAP3K7 TAB1	1.51e-101	0.0989126
Aldose reductase	Aldose reductase	P15121	AKR1B1	3.5116e-101	0.14305
KAT3	Kynurenine--oxoglutarate transaminase 3	Q6YP21	CCBL2	4.6411e-101	0.224931
AP1S2	AP-1 complex subunit sigma-2	P56377	AP1S2	4.8153e-101	0.116056
PGES2	Prostaglandin E synthase 2	Q9H7Z7	PTGES2	4.87e-101	0.175991
DJB11	DnaJ homolog subfamily B member 11	Q9UBS4	DNAJB11	9.7929e-101	0.160618
GATM	Glycine amidinotransferase, mitochondrial	P50440	GATM	1.159e-100	0.291644
ACADM	Medium-chain specific acyl-CoA dehydrogenase, mitochondrial	P11310	ACADM	1.1744e-100	0.31964
UBTD2	Ubiquitin domain-containing protein 2	Q8WUN7	UBTD2	1.431e-100	0.122496
TNFAIP3	Tumor necrosis factor alpha-induced protein 3	P21580	TNFAIP3	1.5839e-100	0.169181
KI16B	Kinesin-like protein KIF16B	Q96L93	KIF16B	3.6984e-100	0.0687297
BiP	78 kDa glucose-regulated protein	P11021	HSPA5	7.0011e-100	-0.20992
TCPA	T-complex protein 1 subunit alpha	P17987	TCP1	1.0898e-99	0.260816
GAS1	Growth arrest-specific protein 1	P54826	GAS1	1.3752e-99	-0.150982
SECTM1	Secreted and transmembrane protein 1	Q8WVN6	SECTM1	1.5797e-99	0.105124
MCEE	Methylmalonyl-CoA epimerase, mitochondrial	Q96PE7	MCEE	1.7663e-99	0.227871
BR serine/threonine kinase 2	Serine/threonine-protein kinase BRSK2	Q8IWQ3	BRSK2	2.1385e-99	0.0823262
EF-1-beta	Elongation factor 1-beta	P24534	EEF1B2	2.2243e-99	0.137128
CD68	Macrosialin	P34810	CD68	3.025e-99	0.166825
ERBB3	Receptor tyrosine-protein kinase erbB-3	P21860	ERBB3	4.2031e-99	-0.146079
PA1B3	Platelet-activating factor acetylhydrolase IB subunit gamma	Q15102	PAFAH1B3	4.6101e-99	0.187113
ISCU	Iron-sulfur cluster assembly enzyme ISCU, mitochondrial	Q9H1K1	ISCU	6.1695e-99	0.139024
NRK1	Nicotinamide riboside kinase 1	Q9NWW6	NRK1	6.6612e-99	0.151728
CACB4	Voltage-dependent L-type calcium channel subunit beta-4	O00305	CACNB4	8.6525e-99	0.199799
STML1	Stomatin-like protein 1	Q9UBI4	STOML1	9.3818e-99	-0.0954891
SAE2	SUMO-activating enzyme subunit 2	Q9UBT2	UBA2	1.33078e-98	0.182193
Sorbitol dehydrogenase	Sorbitol dehydrogenase	Q00796	SORD	1.63076e-98	0.189012
SAP18	Histone deacetylase complex subunit SAP18	O00422	SAP18	1.90494e-98	0.19018
LTB4DH	Prostaglandin reductase 1	Q14914	PTGR1	2.04183e-98	0.204509
Prokineticin-2	Prokineticin-2	Q9HC23	PROK2	3.15421e-98	0.256567
SULF2	Extracellular sulfatase Sulf-2	Q8IWU5	SULF2	5.73179e-98	0.141732
L-plastin	Plastin-2	P13796	LCP1	6.45037e-98	0.127468
PRL-3	Protein tyrosine phosphatase type IVA 3	O75365	PTP4A3	6.68357e-98	0.128394
ELK1	ETS domain-containing protein Elk-1	P19419	ELK1	7.93581e-98	0.109251
LRIG3	Leucine-rich repeats and immunoglobulin-like domains protein 3	Q6UXM1	LRIG3	8.32015e-98	-0.134939
Ephrin-A4	Ephrin-A4	P52798	EFNA4	2.91408e-97	-0.0752965
FGF7	Fibroblast growth factor 7	P21781	FGF7	4.34374e-97	0.116887
IL-1 sRI	Interleukin-1 receptor type 1	P14778	IL1R1	5.12733e-97	-0.193075
MAPIP	Ragulator complex protein LAMTOR2	Q9Y2Q5	ROBLD3	6.67941e-97	0.108151
Inosine triphosphatase	Inosine triphosphate pyrophosphatase	Q9BY32	ITPA	6.93561e-97	0.199882
MMSA	Methylmalonate-semialdehyde dehydrogenase [acylating], mitochondrial	Q02252	ALDH6A1	8.03176e-97	0.276374
XXLT1	Xyloside xylosyltransferase 1	Q8NBI6	XXYLT1	9.67494e-97	-0.0998465
OTUB2	Ubiquitin thioesterase OTUB2	Q96DC9	OTUB2	1.02339e-96	0.0893956
IGLO5	IgLON family member 5	A6NGN9	IGLON5	1.08947e-96	-0.147455
THYN1	Thymocyte nuclear protein 1	Q9P016	THYN1	1.17414e-96	0.160097
TPMT	Thiopurine S-methyltransferase	P51580	TPMT	1.22716e-96	0.106272
p27Kip1	Cyclin-dependent kinase inhibitor 1B	P46527	CDKN1B	1.48093e-96	0.239343
CAP 1	Adenylyl cyclase-associated protein 1	Q01518	CAP1	1.55983e-96	0.306492
SPR1	Ovarian cancer G-protein coupled receptor 1	Q15743	GPR68	1.75687e-96	0.20042
TPRKB	EKC/KEOPS complex subunit TPRKB	Q9Y3C4	TPRKB	1.76685e-96	0.103061
SIA4A	CMP-N-acetylneuraminate-beta-galactosamide-alpha-2,3-sialyltransferase 1	Q11201	ST3GAL1	3.03911e-96	-0.139486
Endoplasmin	Endoplasmin	P14625	HSP90B1	3.63514e-96	0.221541
PURA2	Adenylosuccinate synthetase isozyme 2	P30520	ADSS	3.85586e-96	0.262985
CHP1	Calcineurin B homologous protein 1	Q99653	CHP1	4.33006e-96	0.148924
SYF2	Pre-mRNA-splicing factor SYF2	O95926	SYF2	4.73236e-96	0.167812
LTBP4	Latent-transforming growth factor beta-binding protein 4	Q8N2S1	LTBP4	5.38322e-96	-0.158675
Calcineurin B a	Calcineurin subunit B type 1	P63098	PPP3R1	5.71558e-96	0.128146
CUL4B	Cullin-4B	Q13620	CUL4B	6.28524e-96	0.118063
FLIP	CASP8 and FADD-like apoptosis regulator	O15519	CFLAR	1.64427e-95	0.283088
FLRT2	Leucine-rich repeat transmembrane protein FLRT2	O43155	FLRT2	2.10278e-95	-0.140909
SIAS	Sialic acid synthase	Q9NR45	NANS	2.45633e-95	0.140718
CETN2	Centrin-2	P41208	CETN2	2.72502e-95	0.128082
ELA1	Chymotrypsin-like elastase family member 1	Q9UNI1	CELA1	3.20078e-95	-0.19565
ISK7	Serine protease inhibitor Kazal-type 7	P58062	SPINK7	3.4631e-95	-0.134748
SIAE	Sialate O-acetylesterase	Q9HAT2	SIAE	3.4631e-95	0.157664
PRPS2	Ribose-phosphate pyrophosphokinase 2	P11908	PRPS2	5.64524e-95	0.157955
HINT2	Histidine triad nucleotide-binding protein 2, mitochondrial	Q9BX68	HINT2	5.91688e-95	0.171784
MFAP5	Microfibrillar-associated protein 5	Q13361	MFAP5	7.12984e-95	-0.154427
PDE11	Dual 3',5'-cyclic-AMP and -GMP phosphodiesterase 11A	Q9HCR9	PDE11A	1.24482e-94	0.216579
MGT4B	Alpha-1,3-mannosyl-glycoprotein 4-beta-N-acetylglucosaminyltransferase B	Q9UQ53	MGAT4B	1.74742e-94	-0.142151
PBEF	Nicotinamide phosphoribosyltransferase	P43490	NAMPT	1.87801e-94	0.30417
ENTP6	Ectonucleoside triphosphate diphosphohydrolase 6	O75354	ENTPD6	2.92817e-94	0.107105
NTNG1	Netrin-G1	Q9Y2I2	NTNG1	3.32871e-94	-0.0895909
SNX1.2	Sorting nexin-1	Q13596	SNX1	4.06366e-94	0.177347
SNX1.1	Sorting nexin-1	Q13596	SNX1	4.06366e-94	0.177347
AMPE	Glutamyl aminopeptidase	Q07075	ENPEP	7.16877e-94	-0.141098
RHG30	Rho GTPase-activating protein 30	Q7Z6I6	ARHGAP30	9.1933e-94	0.100424
THIL	Acetyl-CoA acetyltransferase, mitochondrial	P24752	ACAT1	1.22902e-93	0.261071
GSHB	Glutathione synthetase	P48637	GSS	1.35135e-93	0.108051
CD59	CD59 glycoprotein	P13987	CD59	1.60528e-93	-0.152869
PECI	Enoyl-CoA delta isomerase 2, mitochondrial	O75521	ECI2	1.69301e-93	0.263539
GPR110	Adhesion G-protein coupled receptor F1	Q5T601	ADGRF1	1.77122e-93	0.137179
TXND5	Thioredoxin domain-containing protein 5	Q8NBS9	TXNDC5	5.91531e-93	0.154669
IL-11 RA	Interleukin-11 receptor subunit alpha	Q14626	IL11RA	7.81368e-93	-0.114915
ZNF18	Zinc finger protein 18	P17022	ZNF18	8.74574e-93	0.0673423
SMTN	Smoothelin	P53814	SMTN	1.26862e-92	0.278483
LIRB4	Leukocyte immunoglobulin-like receptor subfamily B member 4	Q8NHJ6	LILRB4	1.37312e-92	0.106693
PANK3	Pantothenate kinase 3	Q9H999	PANK3	1.97553e-92	0.151927
IL-20	Interleukin-20	Q9NYY1	IL20	2.08237e-92	0.13352
THA	Thyroid hormone receptor alpha	P10827	THRA	2.30591e-92	0.102304
UNC5B.2	Netrin receptor UNC5B	Q8IZJ1	UNC5B	2.75719e-92	-0.157359
UNC5B.1	Netrin receptor UNC5B	Q8IZJ1	UNC5B	2.75719e-92	-0.157359
ECOP	Vesicular, overexpressed in cancer, prosurvival protein 1	Q96AW1	VOPP1	2.84229e-92	-0.116263
ROBO1	Roundabout homolog 1	Q9Y6N7	ROBO1	2.93766e-92	-0.144023
EFNB1	Ephrin-B1	P98172	EFNB1	2.97429e-92	0.112609
LMA2L	VIP36-like protein	Q9H0V9	LMAN2L	6.89128e-92	0.226906
phosphoglycerate kinase 1	Phosphoglycerate kinase 1	P00558	PGK1	7.30718e-92	0.18836
FOLR1	Folate receptor alpha	P15328	FOLR1	8.46769e-92	-0.138991
ARL1	ADP-ribosylation factor-like protein 1	P40616	ARL1	1.04187e-91	0.126516
RNF8	E3 ubiquitin-protein ligase RNF8	O76064	RNF8	1.27632e-91	0.126093
Tropomyosin 4	Tropomyosin alpha-4 chain	P67936	TPM4	1.29121e-91	0.190021
PUR8	Adenylosuccinate lyase	P30566	ADSL	1.72938e-91	-0.25105
Transgelin-2.2	Transgelin-2	P37802	TAGLN2	4.71465e-91	0.169453
Transgelin-2.1	Transgelin-2	P37802	TAGLN2	4.71465e-91	0.169453
Catechol O-methyltransferase	Catechol O-methyltransferase	P21964	COMT	5.44462e-91	-0.0941727
LYZL2	Lysozyme-like protein 2	Q7Z4W2	LYZL2	5.76093e-91	0.147715
SELM	Selenoprotein M	Q8WWX9	SELM	6.29185e-91	-0.128152
NDE1	Nuclear distribution protein nudE homolog 1	Q9NXR1	NDE1	6.82373e-91	0.0901649
YETS4	YEATS domain-containing protein 4	O95619	YEATS4	6.91396e-91	0.0813964
MMP-12	Macrophage metalloelastase	P39900	MMP12	1.21448e-90	-0.166958
NXT1	NTF2-related export protein 1	Q9UKK6	NXT1	1.54138e-90	0.157588
TM38B	Trimeric intracellular cation channel type B	Q9NVV0	TMEM38B	2.5076e-90	0.167332
IL-23 R	Interleukin-23 receptor	Q5VWK5	IL23R	3.04396e-90	0.0778339
VNN2	Vascular non-inflammatory molecule 2	O95498	VNN2	3.65714e-90	0.166554
HE4	WAP four-disulfide core domain protein 2	Q14508	WFDC2	4.06769e-90	-0.16765
HCG	Human Chorionic Gonadotropin	P01215,P01233	CGA CGB	4.08569e-90	-0.394625
CLC2A	C-type lectin domain family 2 member A	Q6UVW9	CLEC2A	5.85729e-90	-0.103676
DKK2	Dickkopf-related protein 2	Q9UBU2	DKK2	7.74841e-90	0.153121
COLEC12	Collectin-12	Q5KU26	COLEC12	1.24545e-89	-0.110538
PTPS	6-pyruvoyl tetrahydrobiopterin synthase	Q03393	PTS	1.27021e-89	0.159979
S27A2	Very long-chain acyl-CoA synthetase	O14975	SLC27A2	1.43841e-89	0.10075
ITSN1	Intersectin-1	Q15811	ITSN1	1.61361e-89	0.0803135
Ephrin-A2	Ephrin-A2	O43921	EFNA2	1.76161e-89	-0.12998
DnaJ homolog	Mitochondrial import inner membrane translocase subunit TIM14	Q96DA6	DNAJC19	1.76257e-89	0.126881
Apo D	Apolipoprotein D	P05090	APOD	1.92356e-89	0.155207
VEGF-D.2	Vascular endothelial growth factor D	O43915	FIGF	2.65102e-89	-0.171997
VEGF-D.1	Vascular endothelial growth factor D	O43915	FIGF	2.65102e-89	-0.171997
RN122	RING finger protein 122	Q9H9V4	RNF122	2.95641e-89	0.128371
TFPI -2	Tissue factor pathway inhibitor 2	P48307	TFPI2	3.05538e-89	-0.111715
NPFF	Pro-FMRFamide-related neuropeptide FF	O15130	NPFF	3.63836e-89	0.165862
KNTC2	Kinetochore protein NDC80 homolog	O14777	NDC80	4.26372e-89	0.114268
PKP2	Plakophilin-2	Q99959	PKP2	4.73338e-89	0.231467
CgA	Chromogranin-A	P10645	CHGA	8.19453e-89	-0.172718
UNC5H4	Netrin receptor UNC5D	Q6UXZ4	UNC5D	1.8942e-88	-0.158419
IL-3	Interleukin-3	P08700	IL3	2.70784e-88	0.0944375
TYY1	Transcriptional repressor protein YY1	P25490	YY1	4.77292e-88	0.172622
NRX3A	Neurexin-3	Q9Y4C0	NRXN3	6.71962e-88	-0.144563
LRRT2	Leucine-rich repeat transmembrane neuronal protein 2	O43300	LRRTM2	8.28355e-88	-0.13109
K6PF	ATP-dependent 6-phosphofructokinase, muscle type	P08237	PFKM	8.53854e-88	0.200113
kallikrein 15	Kallikrein-15	Q9H2R5	KLK15	9.36886e-88	0.101353
PRG3	Proteoglycan 3	Q9Y2Y8	PRG3	2.08669e-87	-0.128971
GRIA4	Glutamate receptor 4	P48058	GRIA4	2.34105e-87	-0.147067
NXPH3	Neurexophilin-3	O95157	NXPH3	2.95345e-87	-0.0700207
PDCD6	Programmed cell death protein 6	O75340	PDCD6	4.52224e-87	0.103944
CK094	Uncharacterized protein C11orf94	C9JXX5	C11orf94	5.74096e-87	0.0766394
Fas, soluble.2	Tumor necrosis factor receptor superfamily member 6	P25445	FAS	9.72077e-87	-0.160934
Fas, soluble.1	Tumor necrosis factor receptor superfamily member 6	P25445	FAS	9.72077e-87	-0.160934
IgG4, Kappa	Ig gamma-4, Kappa	P01861	IGHG4	9.86485e-87	0.166103
CR3L4	Cyclic AMP-responsive element-binding protein 3-like protein 4	Q8TEY5	CREB3L4	1.23684e-86	-0.0789849
IGSF8	Immunoglobulin superfamily member 8	Q969P0	IGSF8	1.33238e-86	-0.0661042
PLXA1	Plexin-A1	Q9UIW2	PLXNA1	1.50656e-86	-0.14775
STALP	AMSH-like protease	Q96FJ0	STAMBPL1	2.04569e-86	0.0924745
CD5L	CD5 antigen-like	O43866	CD5L	2.65754e-86	0.171417
Periostin	Periostin	Q15063	POSTN	2.90918e-86	-0.130739
IFN-lambda 1	Interferon lambda-1	Q8IU54	IFNL1	3.93003e-86	0.102511
NRX3B	Neurexin-3-beta	Q9HDB5	NRXN3	4.88163e-86	-0.135595
IF4E	Eukaryotic translation initiation factor 4E	P06730	EIF4E	6.42954e-86	0.141354
SH2D3	SH2 domain-containing protein 3C	Q8N5H7	SH2D3C	8.65683e-86	0.105363
FSH	Follicle stimulating hormone	P01215, P01225	CGA FSHB	1.16707e-85	-0.377425
PLOD3	Procollagen-lysine,2-oxoglutarate 5-dioxygenase 3	O60568	PLOD3	1.24161e-85	0.126303
Tissue transglutaminase	Protein-glutamine gamma-glutamyltransferase 2	P21980	TGM2	1.42554e-85	0.225838
MYO6	Unconventional myosin-VI	Q9UM54	MYO6	2.08844e-85	0.190839
Cystatin M	Cystatin-M	Q15828	CST6	2.29497e-85	-0.159859
VWC2	Brorin	Q2TAL6	VWC2	2.46144e-85	-0.152482
Epithelial cell kinase	Ephrin type-A receptor 2	P29317	EPHA2	2.90779e-85	-0.124835
ARFG1	ADP-ribosylation factor GTPase-activating protein 1	Q8N6T3	ARFGAP1	4.24119e-85	0.101112
RED	Protein Red	Q13123	IK	4.80583e-85	0.111678
ARHGA	Rho guanine nucleotide exchange factor 10	O15013	ARHGEF10	7.55488e-85	0.143836
CA130	Noncompact myelin-associated protein	Q5T1S8	NCMAP	8.47276e-85	-0.151085
EFNB2.2	Ephrin-B2	P52799	EFNB2	8.81954e-85	-0.155241
EFNB2.1	Ephrin-B2	P52799	EFNB2	8.81954e-85	-0.155241
MGN2	Protein mago nashi homolog 2	Q96A72	MAGOHB	1.04468e-84	0.173472
VSIG2	V-set and immunoglobulin domain-containing protein 2	Q96IQ7	VSIG2	1.20602e-84	0.194014
UTS2B	Urotensin-2B	Q765I0	UTS2B	1.4714e-84	0.115697
CBX7	Chromobox protein homolog 7	O95931	CBX7	1.47492e-84	0.12752
TYDP1	Tyrosyl-DNA phosphodiesterase 1	Q9NUW8	TDP1	2.29559e-84	0.0985939
RF1ML	Peptide chain release factor 1-like, mitochondrial	Q9UGC7	MTRF1L	2.9249e-84	0.14492
ROR1	Inactive tyrosine-protein kinase transmembrane receptor ROR1	Q01973	ROR1	3.95311e-84	-0.147061
AT1B2	Sodium/potassium-transporting ATPase subunit beta-2	P14415	ATP1B2	4.12704e-84	-0.144996
CSK21.2	Casein kinase II subunit alpha	P68400	CSNK2A1	4.25065e-84	0.0985423
CSK21.1	Casein kinase II subunit alpha	P68400	CSNK2A1	4.25065e-84	0.0985423
IGF-I sR	Insulin-like growth factor 1 receptor	P08069	IGF1R	4.99459e-84	-0.124017
SELW	Selenoprotein W	P63302	SEPW1	5.59422e-84	0.152226
ML12B	Myosin regulatory light chain 12B	O14950	MYL12B	5.93976e-84	0.234509
PCDH9	Protocadherin-9	Q9HC56	PCDH9	6.60501e-84	-0.155302
DPY30	Protein dpy-30 homolog	Q9C005	DPY30	8.20648e-84	0.124236
IMPA3	Inositol monophosphatase 3	Q9NX62	IMPAD1	8.5125e-84	-0.125556
PTPRD	Receptor-type tyrosine-protein phosphatase delta	P23468	PTPRD	1.10082e-83	-0.147509
SLIK1	SLIT and NTRK-like protein 1	Q96PX8	SLITRK1	1.32239e-83	-0.141686
KS6A1	Ribosomal protein S6 kinase alpha-1	Q15418	RPS6KA1	1.59724e-83	0.162564
LAML2	Putative phospholipase B-like 2	Q8NHP8	PLBD2	1.59724e-83	0.0498201
TPP1	Tripeptidyl-peptidase 1	O14773	TPP1	2.00511e-83	0.0995412
Carbonyl reductase 3	Carbonyl reductase [NADPH] 3	O75828	CBR3	2.23466e-83	0.152005
HSP70 protein 8	Heat shock cognate 71 kDa protein	P11142	HSPA8	2.31645e-83	0.128055
DYR	Dihydrofolate reductase	P00374	DHFR	3.0355e-83	0.104141
GRAP	GRB2-related adapter protein	Q13588	GRAP	3.43485e-83	0.125147
Chymase	Chymase	P23946	CMA1	3.81053e-83	0.107886
TM59L	Transmembrane protein 59-like	Q9UK28	TMEM59L	6.64808e-83	0.0970403
PRDM4	PR domain zinc finger protein 4	Q9UKN5	PRDM4	9.40154e-83	0.137977
CSPG3	Neurocan core protein	O14594	NCAN	2.21822e-82	-0.183994
ISOC1	Isochorismatase domain-containing protein 1	Q96CN7	ISOC1	2.441e-82	0.143758
TMPS6	Transmembrane protease serine 6	Q8IU80	TMPRSS6	3.33857e-82	-0.226734
Collagen-binding protein	Serpin H1	P50454	SERPINH1	4.66736e-82	0.2447
UN93B	Protein unc-93 homolog B1	Q9H1C4	UNC93B1	5.05656e-82	0.281493
RB39B	Ras-related protein Rab-39B	Q96DA2	RAB39B	6.61769e-82	0.0559222
Endoglin	Endoglin	P17813	ENG	6.62011e-82	-0.145941
PCAT2	Lysophosphatidylcholine acyltransferase 2	Q7L5N7	LPCAT2	6.89002e-82	0.136466
ROR2	Tyrosine-protein kinase transmembrane receptor ROR2	Q01974	ROR2	1.72483e-81	-0.114142
BGN	Biglycan	P21810	BGN	2.10002e-81	-0.149109
DJC30	DnaJ homolog subfamily C member 30	Q96LL9	DNAJC30	2.30348e-81	0.117427
NTF-2	Nuclear transport factor 2	P61970	NUTF2	3.31576e-81	0.110893
NDKM	Nucleoside diphosphate kinase, mitochondrial	O00746	NME4	4.062e-81	0.239247
PDCL2	Phosducin-like protein 2	Q8N4E4	PDCL2	4.46692e-81	0.0870028
GRB14	Growth factor receptor-bound protein 14	Q14449	GRB14	4.77902e-81	0.0887688
CATO	Cathepsin O	P43234	CTSO	6.20697e-81	-0.120373
Glyoxalase I	Lactoylglutathione lyase	Q04760	GLO1	7.19408e-81	0.132761
FA20A	Pseudokinase FAM20A	Q96MK3	FAM20A	7.91812e-81	-0.104231
L-VEGF165	Isoform L-VEGF165	P15692	VEGFA	9.79312e-81	0.128102
NPTN	Neuroplastin	Q9Y639	NPTN	1.44085e-80	-0.143844
SEM6B	Semaphorin-6B	Q9H3T3	SEMA6B	1.82065e-80	-0.0982493
KPRA	Phosphoribosyl pyrophosphate synthase-associated protein 1	Q14558	PRPSAP1	2.02993e-80	0.106862
GLTL1	Polypeptide N-acetylgalactosaminyltransferase 16	Q8N428	GALNT16	2.22389e-80	-0.145853
BRD4	Bromodomain-containing protein 4	O60885	BRD4	2.53229e-80	0.086942
RAB13	Ras-related protein Rab-13	P51153	RAB13	3.27166e-80	0.152395
RHG01.2	Rho GTPase-activating protein 1	Q07960	ARHGAP1	3.2786e-80	0.109525
RHG01.1	Rho GTPase-activating protein 1	Q07960	ARHGAP1	3.2786e-80	0.109525
IL-21	Interleukin-21	Q9HBE4	IL21	4.30449e-80	0.102944
B3GLT	Beta-1,3-glucosyltransferase	Q6Y288	B3GALTL	4.92524e-80	0.131421
DLG4	Disks large homolog 4	P78352	DLG4	5.64185e-80	0.155709
LANC1	LanC-like protein 1	O43813	LANCL1	6.68017e-80	0.167611
HXK4	Glucokinase	P35557	GCK	6.69025e-80	0.118298
NIP7	60S ribosome subunit biogenesis protein NIP7 homolog	Q9Y221	NIP7	9.43279e-80	0.200474
Ubiquitin	Ubiquitin	P62979	RPS27A	9.52248e-80	0.146398
Myeloperoxidase	Myeloperoxidase	P05164	MPO	1.19654e-79	0.170258
IR	Insulin receptor	P06213	INSR	1.3633e-79	-0.149162
HEM2	Delta-aminolevulinic acid dehydratase	P13716	ALAD	1.62298e-79	0.139568
DPYL2	Dihydropyrimidinase-related protein 2	Q16555	DPYSL2	1.83461e-79	0.251948
RCN3	Reticulocalbin-3	Q96D15	RCN3	1.92923e-79	-0.0866716
TGF-b1	Transforming growth factor beta-1	P01137	TGFB1	2.88179e-79	0.113683
CSRP3	Cysteine and glycine-rich protein 3	P50461	CSRP3	2.92855e-79	0.130309
CD97	CD97 antigen	P48960	CD97	5.43858e-79	-0.135371
IAPP	Islet amyloid polypeptide	P10997	IAPP	6.70655e-79	-0.14139
EphB4	Ephrin type-B receptor 4	P54760	EPHB4	7.68072e-79	-0.131697
kallikrein 10	Kallikrein-10	O43240	KLK10	9.04151e-79	-0.162044
NDRG4	Protein NDRG4	Q9ULP0	NDRG4	9.51573e-79	0.112934
SLIT2	Slit homolog 2 protein	O94813	SLIT2	1.03934e-78	-0.136927
EMR2	Adhesion G protein-coupled receptor E2	Q9UHX3	ADGRE2	1.10938e-78	-0.152726
Topoisomerase I	DNA topoisomerase 1	P11387	TOP1	1.73182e-78	0.182722
Multifunctional protein ADE2	Multifunctional protein ADE2	P22234	PAICS	1.99854e-78	0.121862
NSE	Gamma-enolase	P09104	ENO2	5.74609e-78	-0.147366
Angiopoietin-2	Angiopoietin-2	O15123	ANGPT2	6.23043e-78	-0.191174
LGMN	Legumain	Q99538	LGMN	6.7876e-78	0.0929835
REL3	Relaxin-3	Q8WXF3	RLN3	1.05034e-77	0.0606407
GP1BA	Platelet glycoprotein Ib alpha chain	P07359	GP1BA	1.41662e-77	0.109176
TRDMT	tRNA (cytosine(38)-C(5))-methyltransferase	O14717	TRDMT1	1.60854e-77	0.109912
ISLR2	Immunoglobulin superfamily containing leucine-rich repeat protein 2	Q6UXK2	ISLR2	2.08366e-77	-0.112263
LRP4	Low-density lipoprotein receptor-related protein 4	O75096	LRP4	2.58704e-77	-0.121441
EGFL9	Protein delta homolog 2	Q6UY11	DLK2	3.62955e-77	-0.149528
Syntaxin-6	Syntaxin-6	O43752	STX6	4.08111e-77	0.0801365
PSA	Prostate-specific antigen	P07288	KLK3	4.84611e-77	0.257689
Myoglobin	Myoglobin	P02144	MB	4.8819e-77	0.140928
RAB1A	Ras-related protein Rab-1A	P62820	RAB1A	4.90143e-77	0.129903
BRPF1	Peregrin	P55201	BRPF1	5.44293e-77	0.0926729
OMGP	Oligodendrocyte-myelin glycoprotein	P23515	OMG	5.81773e-77	-0.172559
BIN1	Myc box-dependent-interacting protein 1	O00499	BIN1	6.12579e-77	0.0713248
TPST1	Protein-tyrosine sulfotransferase 1	O60507	TPST1	7.11888e-77	-0.137496
GTF2I	General transcription factor II-I	P78347	GTF2I	7.7566e-77	0.0968116
NAT14	N-acetyltransferase 14	Q8WUY8	NAT14	8.79228e-77	0.0841687
LCAT	Phosphatidylcholine-sterol acyltransferase	P04180	LCAT	1.43096e-76	0.133777
HDGR2	Hepatoma-derived growth factor-related protein 2	Q7Z4V5	HDGFRP2	1.47387e-76	0.0988519
CD48	CD48 antigen	P09326	CD48	1.61489e-76	-0.119863
MRE11	Double-strand break repair protein MRE11	P49959	MRE11A	1.69976e-76	0.102371
SNP29	Synaptosomal-associated protein 29	O95721	SNAP29	1.90757e-76	0.117216
PTN7	Tyrosine-protein phosphatase non-receptor type 7	P35236	PTPN7	2.28788e-76	0.132005
HEBP1	Heme-binding protein 1	Q9NRV9	HEBP1	3.75092e-76	0.152665
TEFF1	Tomoregulin-1	Q8IYR6	TMEFF1	6.90664e-76	0.0725405
GLRX2	Glutaredoxin-2, mitochondrial	Q9NS18	GLRX2	7.22826e-76	0.100215
Glutamate carboxypeptidase	Cytosolic non-specific dipeptidase	Q96KP4	CNDP2	7.90819e-76	0.074686
ACOT8	Acyl-coenzyme A thioesterase 8	O14734	ACOT8	9.62484e-76	0.200184
ASH2L	Set1/Ash2 histone methyltransferase complex subunit ASH2	Q9UBL3	ASH2L	9.76773e-76	0.058255
P34	Alpha- and gamma-adaptin-binding protein p34	Q6PD74	AAGAB	1.41125e-75	0.19053
Endocan	Endothelial cell-specific molecule 1	Q9NQ30	ESM1	1.60619e-75	-0.0898741
Glypican 3	Glypican-3	P51654	GPC3	1.78475e-75	-0.124187
NAGPA	N-acetylglucosamine-1-phosphodiester alpha-N-acetylglucosaminidase	Q9UK23	NAGPA	2.09677e-75	-0.121871
GBP1	Guanylate-binding protein 1	P32455	GBP1	2.14479e-75	0.162966
RIPK2.2	Receptor-interacting serine/threonine-protein kinase 2	O43353	RIPK2	2.2496e-75	0.090092
RIPK2.1	Receptor-interacting serine/threonine-protein kinase 2	O43353	RIPK2	2.2496e-75	0.090092
CT032	Cas scaffolding protein family member 4	Q9NQ75	CASS4	2.46129e-75	0.109736
RHOC	Rho-related GTP-binding protein RhoC	P08134	RHOC	3.13183e-75	0.222459
jun-D	Transcription factor jun-D	P17535	JUND	3.86846e-75	0.0852779
NTM1A	N-terminal Xaa-Pro-Lys N-methyltransferase 1	Q9BV86	NTMT1	3.91936e-75	0.0841858
STAB2	Stabilin-2	Q8WWQ8	STAB2	4.73737e-75	0.0859592
Vasoactive Intestinal Peptide	Vasoactive Intestinal Peptide	P01282	VIP	5.25574e-75	0.107374
TRML2	Trem-like transcript 2 protein	Q5T2D2	TREML2	5.82962e-75	0.101666
PSMD9	26S proteasome non-ATPase regulatory subunit 9	O00233	PSMD9	6.6606e-75	0.149492
CODA1	Collagen alpha-1(XIII) chain	Q5TAT6	COL13A1	7.56636e-75	-0.0755078
Trefoil factor 2	Trefoil factor 2	Q03403	TFF2	8.64712e-75	-0.169481
CLC2D	C-type lectin domain family 2 member D	Q9UHP7	CLEC2D	1.34382e-74	0.0607248
FST	Follistatin	P19883	FST	1.38076e-74	0.0737834
IL-1Ra	Interleukin-1 receptor antagonist protein	P18510	IL1RN	2.42426e-74	0.109024
IMA4	Importin subunit alpha-3	O00629	KPNA4	2.75234e-74	0.0797441
PCDC1	Protocadherin alpha-C1	Q9H158	PCDHAC1	3.44079e-74	0.109567
SHAN3	SH3 and multiple ankyrin repeat domains protein 3	Q9BYB0	SHANK3	4.5015e-74	0.185412
VRK1	Serine/threonine-protein kinase VRK1	Q99986	VRK1	6.19237e-74	0.0929942
TEN2	Teneurin-2	Q9NT68	TENM2	1.16191e-73	0.0710068
Dermokine.2	Dermokine	Q6E0U4	DMKN	1.17874e-73	0.12029
Dermokine.1	Dermokine	Q6E0U4	DMKN	1.17874e-73	0.12029
KLOTHO	Klotho	Q9UEF7	KL	1.20723e-73	-0.148366
Caspase-8	Caspase-8	Q14790	CASP8	1.20778e-73	0.122911
EphA1	Ephrin type-A receptor 1	P21709	EPHA1	1.67036e-73	-0.150454
F263	6-phosphofructo-2-kinase/fructose-2,6-bisphosphatase 3	Q16875	PFKFB3	2.06776e-73	0.11206
MXRA7	Matrix-remodeling-associated protein 7	P84157	MXRA7	4.75869e-73	-0.0778299
GRID2	Glutamate receptor ionotropic, delta-2	O43424	GRID2	4.77338e-73	-0.136176
TNNT3	Troponin T, fast skeletal muscle	P45378	TNNT3	4.82556e-73	0.0810909
EDC4	Enhancer of mRNA-decapping protein 4	Q6P2E9	EDC4	5.3731e-73	0.128875
IL-2 sRb	Interleukin-2 receptor subunit beta	P14784	IL2RB	7.13512e-73	-0.114338
RB22A	Ras-related protein Rab-22A	Q9UL26	RAB22A	1.02756e-72	0.186749
OPG	Tumor necrosis factor receptor superfamily member 11B	O00300	TNFRSF11B	1.40823e-72	-0.155567
LSM1	U6 snRNA-associated Sm-like protein LSm1	O15116	LSM1	1.84219e-72	0.147567
Activin A	Activin A	P08476	INHBA	1.9329e-72	-0.178093
TIGAR	Fructose-2,6-bisphosphatase TIGAR	Q9NQ88	TIGAR	2.42224e-72	0.11849
CGRE1	Cell growth regulator with EF hand domain protein 1	Q99674	CGREF1	2.82523e-72	0.0967458
RNF41	E3 ubiquitin-protein ligase NRDP1	Q9H4P4	RNF41	3.74807e-72	0.0828132
CEBPG	CCAAT/enhancer-binding protein gamma	P53567	CEBPG	3.99229e-72	0.109334
ARY1	Arylamine N-acetyltransferase 1	P18440	NAT1	6.85046e-72	0.0909997
N-terminal pro-BNP	N-terminal pro-BNP	P16860	NPPB	6.98753e-72	-0.215346
Adrenomedullin.2	Adrenomedullin	P35318	ADM	7.21979e-72	0.0743351
Adrenomedullin.1	Adrenomedullin	P35318	ADM	7.21979e-72	0.0743351
gpIIbIIIa	Integrin alpha-IIb: beta-3 complex	P08514 P05106	ITGA2B ITGB3	9.30099e-72	0.249361
IL-18 BPa	Interleukin-18-binding protein	O95998	IL18BP	9.4235e-72	-0.136087
DUSP13	Dual specificity protein phosphatase 13 isoform A	Q6B8I1	DUSP13	9.75448e-72	0.124448
NPTXR	Neuronal pentraxin receptor	O95502	NPTXR	1.00228e-71	-0.167112
IFN-a/b R1	Interferon alpha/beta receptor 1	P17181	IFNAR1	1.21855e-71	-0.0907749
Carbonic Anhydrase X	Carbonic anhydrase-related protein 10	Q9NS85	CA10	1.58428e-71	-0.108747
PGP9.5	Ubiquitin carboxyl-terminal hydrolase isozyme L1	P09936	UCHL1	1.6183e-71	0.154633
KIF3A	Kinesin-like protein KIF3A	Q9Y496	KIF3A	1.92656e-71	0.0829769
8ODP	7,8-dihydro-8-oxoguanine triphosphatase	P36639	NUDT1	2.08311e-71	0.0744961
Lymphotoxin a1/b2	Lymphotoxin alpha1:beta2	P01374, Q06643	LTA LTB	3.1535e-71	-0.0934958
DHB8	Estradiol 17-beta-dehydrogenase 8	Q92506	HSD17B8	3.99189e-71	0.132121
CASC4.2	Protein CASC4	Q6P4E1	CASC4	5.48245e-71	-0.122839
CASC4.1	Protein CASC4	Q6P4E1	CASC4	5.48245e-71	-0.122839
lymphotactin beta	Cytokine SCM-1 beta	Q9UBD3	XCL2	6.6002e-71	0.112825
CA2D3	Voltage-dependent calcium channel subunit alpha-2/delta-3	Q8IZS8	CACNA2D3	7.57446e-71	-0.0946316
SORC1	VPS10 domain-containing receptor SorCS1	Q8WY21	SORCS1	8.43575e-71	-0.0620923
SCAR5	Scavenger receptor class A member 5	Q6ZMJ2	SCARA5	9.30272e-71	-0.147547
Fibrinogen B	Fibrinogen beta chain	P02675	FGB	1.18579e-70	0.0880581
Integrin beta-7	Integrin beta-7	P26010	ITGB7	1.91028e-70	0.161442
IMA5	Importin subunit alpha-5	P52294	KPNA1	2.0623e-70	0.101148
GRB2-related adapter protein 2.2	GRB2-related adapter protein 2	O75791	GRAP2	2.82489e-70	0.135998
GRB2-related adapter protein 2.1	GRB2-related adapter protein 2	O75791	GRAP2	2.82489e-70	0.135998
ZN526	Zinc finger protein 526	Q8TF50	ZNF526	2.97243e-70	0.0946517
RBBP9	Putative hydrolase RBBP9	O75884	RBBP9	4.8449e-70	0.076587
DERL1	Derlin-1	Q9BUN8	DERL1	5.36891e-70	0.200053
Catalase	Catalase	P04040	CAT	7.76065e-70	0.164708
NCF4	Neutrophil cytosol factor 4	Q15080	NCF4	8.96937e-70	0.216894
CONA1	Collagen alpha-1(XXIII) chain	Q86Y22	COL23A1	1.65271e-69	0.12289
URP2	Fermitin family homolog 3	Q86UX7	FERMT3	2.28917e-69	0.162393
ATAD1	ATPase family AAA domain-containing protein 1	Q8NBU5	ATAD1	2.44479e-69	0.152309
CSRP2	Cysteine and glycine-rich protein 2	Q16527	CSRP2	2.51655e-69	0.0920695
TIM50	Mitochondrial import inner membrane translocase subunit TIM50	Q3ZCQ8	TIMM50	3.09894e-69	0.14612
Notch-3	Neurogenic locus notch homolog protein 3	Q9UM47	NOTCH3	3.85984e-69	-0.0582424
UST	Uronyl 2-sulfotransferase	Q9Y2C2	UST	4.13511e-69	-0.0760777
ACAM.2	CXADR-like membrane protein	Q9H6B4	CLMP	4.59278e-69	-0.132813
ACAM.1	CXADR-like membrane protein	Q9H6B4	CLMP	4.59278e-69	-0.132813
CAH11	Carbonic anhydrase-related protein 11	O75493	CA11	6.47128e-69	-0.130233
aldolase C	Fructose-bisphosphate aldolase C	P09972	ALDOC	7.00246e-69	0.111008
GDE5	Glycerophosphocholine phosphodiesterase GPCPD1	Q9NPB8	GPCPD1	7.35305e-69	0.108815
FGFR-3.2	Fibroblast growth factor receptor 3	P22607	FGFR3	7.83725e-69	-0.145802
FGFR-3.1	Fibroblast growth factor receptor 3	P22607	FGFR3	7.83725e-69	-0.145802
FKB1B	Peptidyl-prolyl cis-trans isomerase FKBP1B	P68106	FKBP1B	9.28345e-69	0.172415
IL-22BP	Interleukin-22 receptor subunit alpha-2	Q969J5	IL22RA2	9.62098e-69	-0.0971839
Laminin gamma-2	Laminin subunit gamma-2	Q13753	LAMC2	1.14246e-68	-0.146846
GPX7	Glutathione peroxidase 7	Q96SL4	GPX7	1.45107e-68	0.175996
MMAB	Cob(I)yrinic acid a,c-diamide adenosyltransferase, mitochondrial	Q96EY8	MMAB	1.68861e-68	0.218706
Chondrocalcin	Chondrocalcin	P02458	COL2A1	2.13011e-68	0.214929
Frizzled-10	Frizzled-10	Q9ULW2	FZD10	2.37308e-68	0.0962413
fibulin 1	Fibulin-1	P23142	FBLN1	3.65538e-68	-0.0562465
GAA	Lysosomal alpha-glucosidase	P10253	GAA	4.15333e-68	0.11296
KCRU	Creatine kinase U-type, mitochondrial	P12532	CKMT1A	4.73367e-68	-0.203397
TRIL	TLR4 interactor with leucine rich repeats	Q7L0X0	TRIL	5.66918e-68	-0.0909537
Carbonic Anhydrase IV	Carbonic anhydrase 4	P22748	CA4	1.03152e-67	-0.0708433
CSK2B	Casein kinase II subunit beta	P67870	CSNK2B	1.04726e-67	-0.0876467
PFD1	Prefoldin subunit 1	O60925	PFDN1	1.346e-67	0.0706804
CLCA2	Calcium-activated chloride channel regulator 2	Q9UQC9	CLCA2	1.54872e-67	0.095844
FLRT1	Leucine-rich repeat transmembrane protein FLRT1	Q9NZU1	FLRT1	1.55274e-67	0.0804482
NAG	Alpha-N-acetylglucosaminidase	P54802	NAGLU	1.67979e-67	-0.150091
TCP-1-epsilon	T-complex protein 1 subunit epsilon	P48643	CCT5	3.27564e-67	0.194148
5HT2A	5-hydroxytryptamine receptor 2A	P28223	HTR2A	4.2887e-67	0.0619242
Thrombopoietin Receptor	Thrombopoietin Receptor	P40238	MPL	6.26268e-67	0.117036
PLA2R	Secretory phospholipase A2 receptor	Q13018	PLA2R1	9.07824e-67	-0.156998
S4A8	Electroneutral sodium bicarbonate exchanger 1	Q2Y0W8	SLC4A8	9.8151e-67	-0.073793
Glypican 1	Glypican-1	P35052	GPC1	1.10901e-66	-0.0752802
Mx1	Interferon-induced GTP-binding protein Mx1	P20591	MX1	1.12575e-66	0.235926
ATG3	Ubiquitin-like-conjugating enzyme ATG3	Q9NT62	ATG3	1.3461e-66	0.0725023
CHC10	Coiled-coil-helix-coiled-coil-helix domain-containing protein 10, mitochondrial	Q8WYQ3	CHCHD10	1.35519e-66	0.137821
TREM2	Triggering receptor expressed on myeloid cells 2	Q9NZC2	TREM2	1.56917e-66	-0.18448
SCUB1	Signal peptide, CUB and EGF-like domain-containing protein 1	Q8IWY4	SCUBE1	1.98052e-66	-0.197648
SPTC1	Serine palmitoyltransferase 1	O15269	SPTLC1	2.36035e-66	0.12259
PNPO	Pyridoxine-5'-phosphate oxidase	Q9NVS9	PNPO	2.85734e-66	0.121279
TPST2	Protein-tyrosine sulfotransferase 2	O60704	TPST2	3.75574e-66	0.092641
NEC1	Neuroendocrine convertase 1	P29120	PCSK1	4.12977e-66	-0.0757798
CTACK	C-C motif chemokine 27	Q9Y4X3	CCL27	4.42957e-66	0.0866233
CIG49	Interferon-induced protein with tetratricopeptide repeats 3	O14879	IFIT3	4.59186e-66	0.150163
sRAGE	Advanced glycosylation end product-specific receptor, soluble	Q15109	AGER	5.12675e-66	-0.225241
PKC-Z	Protein kinase C zeta type	Q05513	PRKCZ	5.46388e-66	0.137765
HGF	Hepatocyte growth factor	P14210	HGF	6.8318e-66	0.111397
C1QBP	Complement component 1 Q subcomponent-binding protein, mitochondrial	Q07021	C1QBP	7.05955e-66	0.067361
Epo	Erythropoietin	P01588	EPO	7.50924e-66	-0.112331
HERC4	Probable E3 ubiquitin-protein ligase HERC4	Q5GLZ8	HERC4	8.46065e-66	0.0531555
IDH3G	Isocitrate dehydrogenase [NAD] subunit gamma, mitochondrial	P51553	IDH3G	1.70979e-65	0.195523
NDRG3	Protein NDRG3	Q9UGV2	NDRG3	1.78301e-65	0.132625
CRIP2	Cysteine-rich protein 2	P52943	CRIP2	1.8444e-65	-0.0926127
TLR4:MD-2 complex	Toll-like receptor 4:Lymphocyte antigen 96 complex	O00206 Q9Y6Y9	TLR4 LY96	2.76686e-65	-0.0892968
CD69	Early activation antigen CD69	Q07108	CD69	3.04873e-65	0.18418
RFXAP	Regulatory factor X-associated protein	O00287	RFXAP	4.05134e-65	0.0650247
SPHK2	Sphingosine kinase 2	Q9NRA0	SPHK2	5.88832e-65	0.0676065
ISK9	Serine protease inhibitor Kazal-type 9	Q5DT21	SPINK9	7.20012e-65	-0.101274
TMX3	Protein disulfide-isomerase TMX3	Q96JJ7	TMX3	8.33387e-65	0.118435
PAPOG	Poly(A) polymerase gamma	Q9BWT3	PAPOLG	1.00556e-64	0.197616
HPCL1	Hippocalcin-like protein 1	P37235	HPCAL1	1.12027e-64	0.0643894
ITIH5	Inter-alpha-trypsin inhibitor heavy chain H5	Q86UX2	ITIH5	1.66372e-64	-0.107774
TENR	Tenascin-R	Q92752	TNR	2.01232e-64	-0.0833595
REG4	Regenerating islet-derived protein 4	Q9BYZ8	REG4	2.16061e-64	-0.156239
LRCH4	Leucine-rich repeat and calponin homology domain-containing protein 4	O75427	LRCH4	2.64463e-64	0.0701101
AIF	Apoptosis-inducing factor 1, mitochondrial	O95831	AIFM1	3.12475e-64	0.132347
THAS	Thromboxane-A synthase	P24557	TBXAS1	3.87455e-64	-0.149522
PTGD2	Hematopoietic prostaglandin D synthase	O60760	HPGDS	4.41805e-64	-0.116414
SIRT2	NAD-dependent protein deacetylase sirtuin-2	Q8IXJ6	SIRT2	5.81494e-64	0.135391
HO-2	Heme oxygenase 2	P30519	HMOX2	7.39397e-64	0.108844
ARLY	Argininosuccinate lyase	P04424	ASL	7.48703e-64	0.157516
kallikrein 14	Kallikrein-14	Q9P0G3	KLK14	1.33364e-63	-0.152703
CLCKB	Chloride channel protein ClC-Kb	P51801	CLCNKB	1.46571e-63	0.15941
PKC-G	Protein kinase C gamma type	P05129	PRKCG	1.61179e-63	-0.0599689
MATN3	Matrilin-3	O15232	MATN3	1.85095e-63	-0.143245
TCCR	Interleukin-27 receptor subunit alpha	Q6UWB1	IL27RA	2.30957e-63	-0.139303
SCN2B	Sodium channel subunit beta-2	O60939	SCN2B	2.81864e-63	-0.106659
STX3	Syntaxin-3	Q13277	STX3	2.85861e-63	0.160435
FLRT3.2	Leucine-rich repeat transmembrane protein FLRT3	Q9NZU0	FLRT3	3.18296e-63	-0.124539
FLRT3.1	Leucine-rich repeat transmembrane protein FLRT3	Q9NZU0	FLRT3	3.18296e-63	-0.124539
LIF sR	Leukemia inhibitory factor receptor	P42702	LIFR	4.12192e-63	-0.103047
MDGA2	MAM domain-containing glycosylphosphatidylinositol anchor protein 2	Q7Z553	MDGA2	4.32821e-63	-0.152287
BLVRB	Flavin reductase (NADPH)	P30043	BLVRB	4.4105e-63	0.110689
DJC10	DnaJ homolog subfamily C member 10	Q8IXB1	DNAJC10	4.52993e-63	0.142531
CDCP1.2	CUB domain-containing protein 1	Q9H5V8	CDCP1	5.53728e-63	-0.152299
CDCP1.1	CUB domain-containing protein 1	Q9H5V8	CDCP1	5.53728e-63	-0.152299
NR1H2	Oxysterols receptor LXR-beta	P55055	NR1H2	6.46276e-63	0.0899019
PLXB2	Plexin-B2	O15031	PLXNB2	7.44033e-63	-0.0552388
CA198	Uncharacterized protein C1orf198	Q9H425	C1orf198	9.08333e-63	0.150276
BCL2-like 1 protein	Bcl-2-like protein 1	Q07817	BCL2L1	9.89243e-63	0.0980599
PTN9	Tyrosine-protein phosphatase non-receptor type 9	P43378	PTPN9	1.06232e-62	0.091809
NAB2	NGFI-A-binding protein 2	Q15742	NAB2	1.17148e-62	0.080673
fibromodulin	fibromodulin	Q06828	FMOD	1.71833e-62	-0.134242
SC6A9	Sodium- and chloride-dependent glycine transporter 1	P48067	SLC6A9	1.93491e-62	-0.0937617
BGLR	Beta-glucuronidase	P08236	GUSB	2.41107e-62	0.176437
HPSE	Heparanase	Q9Y251	HPSE	2.61034e-62	0.115438
TRAT1	T-cell receptor-associated transmembrane adapter 1	Q6PIZ9	TRAT1	4.11009e-62	0.090475
CASQ1	Calsequestrin-1	P31415	CASQ1	4.39087e-62	0.0474405
F175B	BRISC complex subunit Abro1	Q15018	FAM175B	4.70314e-62	0.123272
Semaphorin-6A	Semaphorin-6A	Q9H2E6	SEMA6A	5.6684e-62	-0.112577
LCMT1	Leucine carboxyl methyltransferase 1	Q9UIC8	LCMT1	5.7575e-62	0.0508857
NCAM-L1	Neural cell adhesion molecule L1	P32004	L1CAM	6.143e-62	-0.141576
D-dopachrome decarboxylase	D-dopachrome decarboxylase	P30046	DDT	6.95066e-62	0.063477
LIRA2	Leukocyte immunoglobulin-like receptor subfamily A member 2	Q8N149	LILRA2	8.495e-62	-0.162481
FKB14	Peptidyl-prolyl cis-trans isomerase FKBP14	Q9NWM8	FKBP14	1.02589e-61	0.148437
SPSY	Spermine synthase	P52788	SMS	1.80764e-61	0.0761314
DCP1A	mRNA-decapping enzyme 1A	Q9NPI6	DCP1A	1.87951e-61	-0.0921945
Ck-b-8-1	Ck-beta-8-1	P55773	CCL23	2.41876e-61	-0.135818
MET24	Methyltransferase-like protein 24	Q5JXM2	METTL24	2.81974e-61	-0.0800081
AES	Amino-terminal enhancer of split	Q08117	AES	5.10676e-61	0.0881088
HS105	Heat shock protein 105 kDa	Q92598	HSPH1	6.02674e-61	0.135167
S26A7	Anion exchange transporter	Q8TE54	SLC26A7	8.67952e-61	0.0825191
WFDC5	WAP four-disulfide core domain protein 5	Q8TCV5	WFDC5	9.45598e-61	-0.0660133
BCAM	Basal Cell Adhesion Molecule	P50895	BCAM	9.96959e-61	-0.086529
VSIG1	V-set and immunoglobulin domain-containing protein 1	Q86XK7	VSIG1	1.22755e-60	0.0665788
ARF5	ADP-ribosylation factor 5	P84085	ARF5	1.377e-60	0.0873246
HN1	Hematological and neurological expressed 1 protein	Q9UK76	HN1	1.75762e-60	-0.19917
IL-15 Ra.2	Interleukin-15 receptor subunit alpha	Q13261	IL15RA	2.22545e-60	-0.131383
IL-15 Ra.1	Interleukin-15 receptor subunit alpha	Q13261	IL15RA	2.22545e-60	-0.131383
RGS4	Regulator of G-protein signaling 4	P49798	RGS4	2.54523e-60	0.0985366
F1712	Protein FAM171A2	A8MVW0	FAM171A2	2.87023e-60	0.0854949
GT251	Procollagen galactosyltransferase 1	Q8NBJ5	COLGALT1	3.18035e-60	0.138088
NUDC3	NudC domain-containing protein 3	Q8IVD9	NUDCD3	4.66614e-60	0.106521
PLXC1	Plexin-C1	O60486	PLXNC1	5.0265e-60	-0.118515
DCK	Deoxycytidine kinase	P27707	DCK	5.81827e-60	0.0440132
TSLP	Thymic stromal lymphopoietin	Q969D9	TSLP	6.28046e-60	0.0672722
Apo B	Apolipoprotein B	P04114	APOB	7.09972e-60	-0.0977159
SC22A	Vesicle-trafficking protein SEC22a	Q96IW7	SEC22A	7.2438e-60	0.161852
GLCE	D-glucuronyl C5-epimerase	O94923	GLCE	1.09782e-59	0.0898292
LY9	T-lymphocyte surface antigen Ly-9	Q9HBG7	LY9	1.10123e-59	-0.127027
Proteasome subunit alpha type 5	Proteasome subunit alpha type-5	P28066	PSMA5	1.71617e-59	-0.117114
PARP.2	Poly [ADP-ribose] polymerase 1	P09874	PARP1	2.79187e-59	0.0968425
PARP.1	Poly [ADP-ribose] polymerase 1	P09874	PARP1	2.79187e-59	0.0968425
ART4	Ecto-ADP-ribosyltransferase 4	Q93070	ART4	3.65419e-59	-0.0924303
TAFI	Carboxypeptidase B2	Q96IY4	CPB2	4.80395e-59	0.0457578
FUT5	Alpha-(1,3)-fucosyltransferase 5	Q11128	FUT5	5.66415e-59	-0.149269
MARE3	Microtubule-associated protein RP/EB family member 3	Q9UPY8	MAPRE3	9.31139e-59	0.156296
JAM-B	Junctional adhesion molecule B	P57087	JAM2	9.925e-59	0.04571
Eotaxin-3	C-C motif chemokine 26	Q9Y258	CCL26	1.19218e-58	0.07689
MARCKSL1	MARCKS-related protein	P49006	MARCKSL1	1.76964e-58	0.0866751
TM149	IGF-like family receptor 1	Q9H665	IGFLR1	4.1002e-58	-0.134182
CELF2	CUGBP Elav-like family member 2	O95319	CELF2	4.15287e-58	0.195114
NUD12	Peroxisomal NADH pyrophosphatase NUDT12	Q9BQG2	NUDT12	4.28132e-58	0.0831184
GAS7	Growth arrest-specific protein 7	O60861	GAS7	4.48327e-58	0.139477
MPP6	MAGUK p55 subfamily member 6	Q9NZW5	MPP6	7.85703e-58	0.0738605
BMP-4.2	Bone morphogenetic protein 4	P12644	BMP4	8.26518e-58	-0.103791
BMP-4.1	Bone morphogenetic protein 4	P12644	BMP4	8.26518e-58	-0.103791
NLGN1	Neuroligin-1	Q8N2Q7	NLGN1	1.17495e-57	-0.0642163
D3D2	Enoyl-CoA delta isomerase 1, mitochondrial	P42126	DCI	1.37499e-57	0.151543
VWA2	von Willebrand factor A domain-containing protein 2	Q5GFL6	VWA2	1.49086e-57	-0.0915948
CD40 ligand, soluble	CD40 ligand	P29965	CD40LG	1.72823e-57	0.109463
MCF2L	Guanine nucleotide exchange factor DBS	O15068	MCF2L	1.83472e-57	0.117182
SPEF1	Sperm flagellar protein 1	Q9Y4P9	SPEF1	2.11893e-57	-0.071994
HIKES	Protein Hikeshi	Q53FT3	C11orf73	2.29761e-57	0.0616598
NPDC1	Neural proliferation differentiation and control protein 1	Q9NQX5	NPDC1	2.31101e-57	-0.0745346
PB1	Protein polybromo-1	Q86U86	PBRM1	2.58611e-57	0.154098
BUB1	Mitotic checkpoint serine/threonine-protein kinase BUB1	O43683	BUB1	2.73343e-57	0.115662
THOC1	THO complex subunit 1	Q96FV9	THOC1	2.78327e-57	0.0643772
PDK1	[Pyruvate dehydrogenase (acetyl-transferring)] kinase isozyme 1, mitochondrial	Q15118	PDK1	3.22439e-57	0.176623
Peroxiredoxin-1	Peroxiredoxin-1	Q06830	PRDX1	3.58325e-57	0.101652
TEX29	Testis-expressed sequence 29 protein	Q8N6K0	TEX29	3.68685e-57	0.0964046
EGFL6	Epidermal growth factor-like protein 6	Q8IUX8	EGFL6	3.80741e-57	0.139693
Carbonic anhydrase I	Carbonic anhydrase 1	P00915	CA1	4.47238e-57	0.121218
HTAI2.2	Oxidoreductase HTATIP2	Q9BUP3	HTATIP2	4.81953e-57	0.115623
HTAI2.1	Oxidoreductase HTATIP2	Q9BUP3	HTATIP2	4.81953e-57	0.115623
GKN2	Gastrokine-2	Q86XP6	GKN2	5.09644e-57	-0.14093
Cardiotrophin-1	Cardiotrophin-1	Q16619	CTF1	5.44795e-57	0.0536762
TRYB1	Tryptase beta-1	Q15661	TPSAB1	6.20478e-57	-0.162604
Flt-3	Receptor-type tyrosine-protein kinase FLT3	P36888	FLT3	9.0462e-57	0.0889862
PIANP.2	PILR alpha-associated neural protein	Q8IYJ0	PIANP	9.25182e-57	-0.0982986
PIANP.1	PILR alpha-associated neural protein	Q8IYJ0	PIANP	9.25182e-57	-0.0982986
PLVAP	Plasmalemma vesicle-associated protein	Q9BX97	PLVAP	9.47544e-57	0.152547
PRR16	Protein Largen	Q569H4	PRR16	1.03948e-56	0.106156
ASPN	Asporin	Q9BXN1	ASPN	1.39497e-56	-0.0912453
DECR2	Peroxisomal 2,4-dienoyl-CoA reductase	Q9NUI1	DECR2	1.48846e-56	0.153633
YES	Tyrosine-protein kinase Yes	P07947	YES1	1.54253e-56	0.0773564
Angiopoietin-4	Angiopoietin-4	Q9Y264	ANGPT4	1.57248e-56	0.0931827
MBD1	Methyl-CpG-binding domain protein 1	Q9UIS9	MBD1	1.82482e-56	0.123077
SPINK5	Serine protease inhibitor Kazal-type 5	Q9NQ38	SPINK5	1.85771e-56	-0.0985625
CBPN	Carboxypeptidase N catalytic chain	P15169	CPN1	2.96156e-56	0.0680406
ADH1B	Alcohol dehydrogenase 1B	P00325	ADH1B	3.20871e-56	-0.0994318
Gro-a	Growth-regulated alpha protein	P09341	CXCL1	3.34539e-56	0.130178
ABLM3	Actin-binding LIM protein 3	O94929	ABLIM3	3.8046e-56	0.215561
PEAR1.2	Platelet endothelial aggregation receptor 1	Q5VY43	PEAR1	4.16998e-56	0.0651722
PEAR1.1	Platelet endothelial aggregation receptor 1	Q5VY43	PEAR1	4.16998e-56	0.0651722
P3H1	Prolyl 3-hydroxylase 1	Q32P28	LEPRE1	5.37598e-56	0.0556869
HDHD3	Haloacid dehalogenase-like hydrolase domain-containing protein 3	Q9BSH5	HDHD3	5.63212e-56	0.100176
SELPL	P-selectin glycoprotein ligand 1	Q14242	SELPLG	5.673e-56	-0.121869
CDK1/cyclin B	Cyclin-dependent kinase 1:G2/mitotic-specific cyclin-B1 complex	P06493 P14635	CDC2 CCNB1	7.34179e-56	0.0597143
cIAP-1	Baculoviral IAP repeat-containing protein 2	Q13490	BIRC2	7.5516e-56	0.0790221
NADK	NAD kinase	O95544	NADK	7.59182e-56	0.165413
TARC	C-C motif chemokine 17	Q92583	CCL17	1.07767e-55	0.124168
ASIP	Agouti-signaling protein	P42127	ASIP	1.10148e-55	-0.0619477
PFD3	Prefoldin subunit 3	P61758	VBP1	1.25376e-55	-0.0668135
Chk2	Serine/threonine-protein kinase Chk2	O96017	CHEK2	1.50119e-55	0.0842344
sICAM-5.2	Intercellular adhesion molecule 5	Q9UMF0	ICAM5	2.60868e-55	-0.120631
sICAM-5.1	Intercellular adhesion molecule 5	Q9UMF0	ICAM5	2.60868e-55	-0.120631
RABP2	Cellular retinoic acid-binding protein 2	P29373	CRABP2	2.71401e-55	-0.129304
HEM4	Uroporphyrinogen-III synthase	P10746	UROS	2.7248e-55	0.107338
GFRa-2	GDNF family receptor alpha-2	O00451	GFRA2	2.96058e-55	0.0780456
IDE	Insulin-degrading enzyme	P14735	IDE	2.96058e-55	0.069614
Gastric intrinsic factor	Gastric intrinsic factor	P27352	GIF	4.27695e-55	-0.14624
PTH1R	Parathyroid hormone/parathyroid hormone-related peptide receptor	Q03431	PTH1R	6.70976e-55	0.0777115
ST4A1	Sulfotransferase 4A1	Q9BR01	SULT4A1	7.32034e-55	0.124217
S100A16	Protein S100-A16	Q96FQ6	S100A16	1.10271e-54	-0.0739389
THTM	3-mercaptopyruvate sulfurtransferase	P25325	MPST	1.41399e-54	-0.077648
STCH	Heat shock 70 kDa protein 13	P48723	HSPA13	1.59556e-54	-0.076596
MFA3L	Microfibrillar-associated protein 3-like	O75121	MFAP3L	2.02731e-54	0.117313
NCK1	Cytoplasmic protein NCK1	P16333	NCK1	2.10454e-54	0.0839972
DRBP76	Interleukin enhancer-binding factor 3	Q12906	ILF3	2.2062e-54	0.103074
TCAL8	Transcription elongation factor A protein-like 8	Q8IYN2	TCEAL8	2.27229e-54	-0.0699904
Alcadein-beta	Calsyntenin-3	Q9BQT9	CLSTN3	3.23201e-54	0.116865
ASNA	ATPase ASNA1	O43681	ASNA1	3.23628e-54	0.104401
SH21A	SH2 domain-containing protein 1A	O60880	SH2D1A	3.3903e-54	0.0854203
GALP	Galanin-like peptide	Q9UBC7	GALP	3.4226e-54	-0.0784305
NovH	Protein NOV homolog	P48745	NOV	3.70103e-54	0.0446282
ALK-1	Serine/threonine-protein kinase receptor R3	P37023	ACVRL1	5.07726e-54	-0.0924664
VEGF sR3	Vascular endothelial growth factor receptor 3	P35916	FLT4	5.49722e-54	-0.0979025
ADA32	Disintegrin and metalloproteinase domain-containing protein 32	Q8TC27	ADAM32	5.76391e-54	-0.0804517
CYTD	Cystatin-D	P28325	CST5	6.65307e-54	-0.183161
GFRa-1	GDNF family receptor alpha-1	P56159	GFRA1	7.97708e-54	-0.0699952
Factor D	Complement factor D	P00746	CFD	8.69039e-54	0.0561959
H2A3	Histone H2A type 3	Q7L7L0	HIST3H2A	1.16135e-53	0.219085
ISL1	Insulin gene enhancer protein ISL-1	P61371	ISL1	1.23985e-53	-0.0623881
RMI1	RecQ-mediated genome instability protein 1	Q9H9A7	RMI1	1.89577e-53	0.0515864
ASB9	Ankyrin repeat and SOCS box protein 9	Q96DX5	ASB9	2.96333e-53	-0.129313
UB2D3	Ubiquitin-conjugating enzyme E2 D3	P61077	UBE2D3	3.41139e-53	0.0934384
DCAK1	Serine/threonine-protein kinase DCLK1	O15075	DCLK1	4.14111e-53	-0.105959
IL-2	Interleukin-2	P60568	IL2	4.15012e-53	-0.0839446
PLXA4	Plexin-A4	Q9HCM2	PLXNA4	4.51077e-53	0.130075
PTPRU	Receptor-type tyrosine-protein phosphatase U	Q92729	PTPRU	5.30735e-53	-0.124708
Coactosin-like protein	Coactosin-like protein	Q14019	COTL1	5.62648e-53	0.0801342
I-TAC	C-X-C motif chemokine 11	O14625	CXCL11	5.88093e-53	0.171773
FGF-8A	Fibroblast growth factor 8 isoform A	P55075	FGF8	6.66982e-53	0.0968412
NMB	Neuromedin-B	P08949	NMB	7.56731e-53	-0.0589489
JTB	Protein JTB	O76095	JTB	1.06831e-52	-0.0500887
Inhibin bA chain	Inhibin beta A chain	P08476	INHBA	1.47206e-52	-0.130493
HXK3	Hexokinase-3	P52790	HK3	1.55003e-52	0.145551
NBR1	Next to BRCA1 gene 1 protein	Q14596	NBR1	1.60474e-52	0.0663348
NKp44	Natural cytotoxicity triggering receptor 2	O95944	NCR2	1.75447e-52	0.0573657
RPB11	DNA-directed RNA polymerase II subunit RPB11-a	P52435	POLR2J	1.92968e-52	0.0947241
SLAF6	SLAM family member 6	Q96DU3	SLAMF6	2.1505e-52	-0.0613907
CD3-zeta	T-cell surface glycoprotein CD3 zeta chain	P20963	CD247	2.19742e-52	0.066485
Neurotrophin-3	Neurotrophin-3	P20783	NTF3	2.39216e-52	-0.0604638
MLR5	Myosin light chain 5	Q02045	MYL5	2.81568e-52	0.0898707
NCAM2	Neural cell adhesion molecule 2	O15394	NCAM2	3.03595e-52	-0.109806
UGT 1A6	UDP-glucuronosyltransferase 1-6	P19224	UGT1A6	3.23457e-52	-0.0906972
FBXL4.2	F-box/LRR-repeat protein 4	Q9UKA2	FBXL4	3.34124e-52	0.0521538
FBXL4.1	F-box/LRR-repeat protein 4	Q9UKA2	FBXL4	3.34124e-52	0.0521538
KI2L4	Killer cell immunoglobulin-like receptor 2DL4	Q99706	KIR2DL4	3.43434e-52	0.0770196
SMUF1	E3 ubiquitin-protein ligase SMURF1	Q9HCE7	SMURF1	4.0759e-52	0.0520226
MIC-1	Growth/differentiation factor 15	Q99988	GDF15	5.84079e-52	-0.16727
SKP1	S-phase kinase-associated protein 1	P63208	SKP1	7.12555e-52	0.0861759
ARC1B	Actin-related protein 2/3 complex subunit 1B	O15143	ARPC1B	1.00723e-51	0.181637
GALT1	Polypeptide N-acetylgalactosaminyltransferase 1	Q10472	GALNT1	1.17862e-51	-0.0565934
CREG1	Protein CREG1	O75629	CREG1	1.26423e-51	0.0793488
G-CSF	Granulocyte colony-stimulating factor	P09919	CSF3	1.94351e-51	-0.127293
SYT17	Synaptotagmin-17	Q9BSW7	SYT17	1.99699e-51	0.0775611
SORC3	VPS10 domain-containing receptor SorCS3	Q9UPU3	SORCS3	2.18118e-51	-0.0669766
MZF1	Myeloid zinc finger 1	P28698	MZF1	2.99886e-51	-0.0952744
Activin B	Activin B	P09529	INHBB	3.12212e-51	0.0768236
ENASE	Cytosolic endo-beta-N-acetylglucosaminidase	Q8NFI3	ENGASE	3.2683e-51	0.1016
Semaphorin-7A	Semaphorin-7A	O75326	SEMA7A	3.4709e-51	-0.0950155
PSB1	Proteasome subunit beta type-1	P20618	PSMB1	3.82432e-51	-0.0958393
DHX8	ATP-dependent RNA helicase DHX8	Q14562	DHX8	6.15831e-51	0.0817257
PRND	Prion-like protein doppel	Q9UKY0	PRND	7.86007e-51	-0.0786258
Leptin	Leptin	P41159	LEP	9.32862e-51	-0.260416
IL27B	Interleukin-27 subunit beta	Q14213	EBI3	9.38036e-51	-0.164416
SOCS-3	Suppressor of cytokine signaling 3	O14543	SOCS3	9.92855e-51	0.0917581
RN146	E3 ubiquitin-protein ligase RNF146	Q9NTX7	RNF146	1.02275e-50	0.0516942
CNTN2	Contactin-2	Q02246	CNTN2	1.03675e-50	-0.0954979
SARP-2	Secreted frizzled-related protein 1	Q8N474	SFRP1	1.07284e-50	-0.0956494
TUTLB	Protein turtle homolog B	Q9UPX0	IGSF9B	1.19648e-50	0.0538594
H2B3B	Histone H2B type 3-B	Q8N257	HIST3H2BB	1.43245e-50	0.247428
MCR	Mineralocorticoid receptor	P08235	NR3C2	1.4399e-50	0.155434
SMD3	Small nuclear ribonucleoprotein Sm D3	P62318	SNRPD3	1.50347e-50	0.064341
MDC	C-C motif chemokine 22	O00626	CCL22	1.6736e-50	-0.124088
HGS	Hepatocyte growth factor-regulated tyrosine kinase substrate	O14964	HGS	1.71969e-50	0.196995
Alcadein alpha-1	Calsyntenin-1	O94985	CLSTN1	2.45057e-50	0.0693907
QPCTL	Glutaminyl-peptide cyclotransferase-like protein	Q9NXS2	QPCTL	3.10924e-50	-0.0908009
CLC7A	C-type lectin domain family 7 member A	Q9BXN2	CLEC7A	3.1428e-50	0.088341
C4b	Complement C4b	P0C0L4 P0C0L5	C4A C4B	3.62394e-50	0.0787877
ARMEL	Cerebral dopamine neurotrophic factor	Q49AH0	CDNF	3.76902e-50	-0.0741089
EMC1	ER membrane protein complex subunit 1	Q8N766	EMC1	3.87085e-50	-0.0609143
HHLA2	HERV-H LTR-associating protein 2	Q9UM44	HHLA2	4.32833e-50	0.102058
LYG2	Lysozyme g-like protein 2	Q86SG7	LYG2	4.37388e-50	0.0883011
NT5C	5'(3')-deoxyribonucleotidase, cytosolic type	Q8TCD5	NT5C	8.69816e-50	0.114404
ZP4	Zona pellucida sperm-binding protein 4	Q12836	ZP4	8.69816e-50	0.078909
LIGO1	Leucine-rich repeat and immunoglobulin-like domain-containing nogo receptor-interacting protein 1	Q96FE5	LINGO1	8.85059e-50	-0.0908352
ANR54	Ankyrin repeat domain-containing protein 54	Q6NXT1	ANKRD54	9.36118e-50	0.0613947
ZNF34	Zinc finger protein 34	Q8IZ26	ZNF34	1.0076e-49	0.109227
GLT11	Polypeptide N-acetylgalactosaminyltransferase 11	Q8NCW6	GALNT11	1.06301e-49	0.0407985
RM52	39S ribosomal protein L52, mitochondrial	Q86TS9	MRPL52	1.10354e-49	0.0517497
DCUP	Uroporphyrinogen decarboxylase	P06132	UROD	1.2837e-49	0.113402
TWSG1	Twisted gastrulation protein homolog 1	Q9GZX9	TWSG1	1.34458e-49	0.0641174
BOC	Brother of CDO	Q9BWV1	BOC	1.62314e-49	-0.121018
PSA7	Proteasome subunit alpha type-7	O14818	PSMA7	1.77021e-49	0.104873
CBPD	Carboxypeptidase D	O75976	CPD	1.93427e-49	0.0426712
CLC4G	C-type lectin domain family 4 member G	Q6UXB4	CLEC4G	2.17806e-49	0.0767175
GLNA	Glutamine synthetase	P15104	GLUL	2.53044e-49	0.0934019
NALD2	N-acetylated-alpha-linked acidic dipeptidase 2	Q9Y3Q0	NAALAD2	2.8545e-49	-0.132669
Histone H2A.z	Histone H2A.z	P0C0S5	H2AFZ	2.94152e-49	0.125077
PA2GC	Putative inactive group IIC secretory phospholipase A2	Q5R387	PLA2G2C	3.64226e-49	0.0620947
kallikrein 8	Kallikrein-8	O60259	KLK8	4.7589e-49	-0.0759547
TRADD	Tumor necrosis factor receptor type 1-associated DEATH domain protein	Q15628	TRADD	6.5778e-49	0.0974957
LFA-1 alpha-L chain	Integrin alpha-L	P20701	ITGAL	7.02093e-49	0.0563587
CAMK1	Calcium/calmodulin-dependent protein kinase type 1	Q14012	CAMK1	9.70297e-49	0.0834728
DJB14	DnaJ homolog subfamily B member 14	Q8TBM8	DNAJB14	9.82518e-49	0.109929
KGP1B	cGMP-dependent protein kinase 1, beta isozyme	Q13976	PRKG1	1.5583e-48	0.0835039
TCP-1-theta	T-complex protein 1 subunit theta	P50990	CCT8	1.62987e-48	0.165972
CO8G	Complement component C8 gamma chain	P07360	C8G	1.66003e-48	-0.0472965
GDF-9	Growth/differentiation factor 9	O60383	GDF9	2.12731e-48	0.0948927
ALCAM	CD166 antigen	Q13740	ALCAM	2.5033e-48	-0.0391605
NDUV2	NADH dehydrogenase [ubiquinone] flavoprotein 2, mitochondrial	P19404	NDUFV2	3.05101e-48	0.109058
PCDGA	Protocadherin gamma-A10	Q9Y5H3	PCDHGA10	3.71557e-48	-0.0952444
ACE2	Angiotensin-converting enzyme 2	Q9BYF1	ACE2	4.02058e-48	0.0720784
TIM-1	Hepatitis A virus cellular receptor 1	Q96D42	HAVCR1	5.52765e-48	-0.129177
MUL1	Mitochondrial ubiquitin ligase activator of NFKB 1	Q969V5	MUL1	6.25044e-48	0.201777
UXS1	UDP-glucuronic acid decarboxylase 1	Q8NBZ7	UXS1	6.90511e-48	0.0575891
C20orf77	Regulation of nuclear pre-mRNA domain-containing protein 1B	Q9NQG5	RPRD1B	7.3405e-48	0.0566427
CRTAM	Cytotoxic and regulatory T-cell molecule	O95727	CRTAM	7.85043e-48	-0.101176
LRRK2	Leucine-rich repeat serine/threonine-protein kinase 2	Q5S007	LRRK2	8.21096e-48	0.0802258
NELL1	Protein kinase C-binding protein NELL1	Q92832	NELL1	1.28442e-47	-0.119359
CARD9	Caspase recruitment domain-containing protein 9	Q9H257	CARD9	1.3588e-47	0.0616402
UGT 1A1	UDP-glucuronosyltransferase 1-1	P22309	UGT1A1	1.49149e-47	0.0671565
NUP98	Nuclear pore complex protein Nup98-Nup96	P52948	NUP98	1.51169e-47	0.111727
HSPB6	Heat shock protein beta-6	O14558	HSPB6	1.57161e-47	-0.134931
PENK	Proenkephalin-A	P01210	PENK	1.67782e-47	-0.140227
DLG3	Disks large homolog 3	Q92796	DLG3	2.04703e-47	0.0784918
Cathepsin G	Cathepsin G	P08311	CTSG	2.65755e-47	0.108631
LEAP2	Liver-expressed antimicrobial peptide 2	Q969E1	LEAP2	2.69459e-47	-0.155932
17-beta-HSD 1	Estradiol 17-beta-dehydrogenase 1	P14061	HSD17B1	3.35468e-47	0.0772893
TUFT1	Tuftelin	Q9NNX1	TUFT1	4.14421e-47	0.0948977
STAP1	Signal-transducing adaptor protein 1	Q9ULZ2	STAP1	4.14477e-47	-0.0420867
DLDH	Dihydrolipoyl dehydrogenase, mitochondrial	P09622	DLD	4.46162e-47	0.115072
NANP	N-acylneuraminate-9-phosphatase	Q8TBE9	NANP	4.88076e-47	0.0723296
NET4	Netrin-4	Q9HB63	NTN4	5.88354e-47	-0.0671723
F16P1	Fructose-1,6-bisphosphatase 1	P09467	FBP1	6.2376e-47	0.156898
DCMC	Malonyl-CoA decarboxylase, mitochondrial	O95822	MLYCD	6.47151e-47	0.0852877
CF6	ATP synthase-coupling factor 6, mitochondrial	P18859	ATP5J	6.93268e-47	-0.136716
TACI	Tumor necrosis factor receptor superfamily member 13B	O14836	TNFRSF13B	7.97764e-47	0.0530639
AT131	Manganese-transporting ATPase 13A1	Q9HD20	ATP13A1	9.20281e-47	0.0698243
Transaldolase	Transaldolase	P37837	TALDO1	1.12175e-46	0.0949282
LIPN	Lipase member N	Q5VXI9	LIPN	1.1251e-46	-0.0770499
MOL1B	MOB kinase activator 1A	Q9H8S9	MOB1A	1.68168e-46	0.094413
CN16B	Leucine-rich repeat-containing protein 74A	Q0VAA2	LRRC74A	1.79106e-46	0.0513148
CYTF	Cystatin-F	O76096	CST7	1.83442e-46	0.165627
ERBB4	Receptor tyrosine-protein kinase erbB-4	Q15303	ERBB4	2.60446e-46	-0.0569813
APBB2.2	Amyloid beta A4 precursor protein-binding family B member 2	Q92870	APBB2	2.74673e-46	0.0558443
APBB2.1	Amyloid beta A4 precursor protein-binding family B member 2	Q92870	APBB2	2.74673e-46	0.0558443
MMP-1	Interstitial collagenase	P03956	MMP1	3.26841e-46	0.179511
PECR	Peroxisomal trans-2-enoyl-CoA reductase	Q9BY49	PECR	3.56112e-46	0.0664816
MCEM1	Mast cell-expressed membrane protein 1	Q8IX19	MCEMP1	4.37451e-46	0.0631752
DLL4	Delta-like protein 4	Q9NR61	DLL4	5.18021e-46	-0.0612916
KI3L1	Killer cell immunoglobulin-like receptor 3DL1	P43629	KIR3DL1	5.40131e-46	0.0622067
FJX1	Four-jointed box protein 1	Q86VR8	FJX1	6.45978e-46	-0.0864188
ERO1B	ERO1-like protein beta	Q86YB8	ERO1LB	6.73957e-46	0.124072
RPP30	Ribonuclease P protein subunit p30	P78346	RPP30	7.38115e-46	-0.0609407
SCUB3	Signal peptide, CUB and EGF-like domain-containing protein 3	Q8IX30	SCUBE3	1.07088e-45	-0.0978762
NUCB1	Nucleobindin-1	Q02818	NUCB1	1.0757e-45	0.0654097
GRHPR	Glyoxylate reductase/hydroxypyruvate reductase	Q9UBQ7	GRHPR	1.09847e-45	0.10263
SPA11	Serpin A11	Q86U17	SERPINA11	1.40553e-45	-0.0705033
EphA5	Ephrin type-A receptor 5	P54756	EPHA5	1.4938e-45	-0.0751607
TXD15	Thioredoxin domain-containing protein 15	Q96J42	TXNDC15	1.61284e-45	-0.14564
PLACL	Oocyte-secreted protein 2	Q86WS3	OOSP2	1.71765e-45	0.0569331
Corticotropin-lipotropin	Pro-opiomelanocortin	P01189	POMC	1.85118e-45	-0.0897833
CPLX2	Complexin-2	Q6PUV4	CPLX2	2.33525e-45	-0.0978982
PGM2	Phosphoglucomutase-2	Q96G03	PGM2	2.57329e-45	0.0635354
FKBP7	Peptidyl-prolyl cis-trans isomerase FKBP7	Q9Y680	FKBP7	2.57329e-45	0.113853
SEM4B	Semaphorin-4B	Q9NPR2	SEMA4B	2.70806e-45	-0.0639806
UCHL5	Ubiquitin carboxyl-terminal hydrolase isozyme L5	Q9Y5K5	UCHL5	2.86311e-45	0.14432
C1QC	Complement C1q subcomponent subunit C	P02747	C1QC	4.01596e-45	-0.105785
NALDL	N-acetylated-alpha-linked acidic dipeptidase-like protein	Q9UQQ1	NAALADL1	4.05728e-45	0.0619947
3HAO	3-hydroxyanthranilate 3,4-dioxygenase	P46952	HAAO	4.09279e-45	0.101999
RIC3	Protein RIC-3	Q7Z5B4	RIC3	4.23296e-45	0.0333346
MP2K6	Dual specificity mitogen-activated protein kinase kinase 6	P52564	MAP2K6	4.88739e-45	0.0758533
YTDC1	YTH domain-containing protein 1	Q96MU7	YTHDC1	5.63496e-45	0.0823466
COL11A2	Collagen alpha-2(XI) chain	P13942	COL11A2	5.72644e-45	-0.139997
MMP-17	Matrix metalloproteinase-17	Q9ULZ9	MMP17	6.06849e-45	0.0871129
TM190	Transmembrane protein 190	Q8WZ59	TMEM190	7.08726e-45	-0.135571
Osteocalcin	Osteocalcin	P02818	BGLAP	7.2258e-45	0.162704
SORC2	VPS10 domain-containing receptor SorCS2	Q96PQ0	SORCS2	7.46281e-45	-0.236931
AGR2	Anterior gradient protein 2 homolog	O95994	AGR2	8.08378e-45	0.0378291
GPC6	Glypican-6	Q9Y625	GPC6	8.23582e-45	0.0706621
SEM5A	Semaphorin-5A	Q13591	SEMA5A	8.43594e-45	-0.115481
UGPA1	UTP--glucose-1-phosphate uridylyltransferase	Q16851	UGP2	9.34325e-45	0.0849313
HAI-1	Kunitz-type protease inhibitor 1	O43278	SPINT1	1.04929e-44	-0.105971
GPR26	G-protein coupled receptor 26	Q8NDV2	GPR26	1.16102e-44	0.0448176
XTP3B	Endoplasmic reticulum lectin 1	Q96DZ1	ERLEC1	1.18222e-44	0.0821305
SELS	Selenoprotein S	Q9BQE4	VIMP	1.383e-44	0.11249
Cysteine-rich protein 1	Cysteine and glycine-rich protein 1	P21291	CSRP1	1.78488e-44	0.150628
CNGA2	Cyclic nucleotide-gated olfactory channel	Q16280	CNGA2	1.94565e-44	-0.0772644
acyl-Coenzyme A dehydrogenase	Short/branched chain specific acyl-CoA dehydrogenase, mitochondrial	P45954	ACADSB	1.96728e-44	0.149804
Semaphorin 3A	Semaphorin-3A	Q14563	SEMA3A	2.47294e-44	0.0777542
KIRR2	Kin of IRRE-like protein 2	Q6UWL6	KIRREL2	2.65128e-44	-0.103265
Oxidized PARK7	Oxidized Protein deglycase DJ-1	Q99497	PARK7	3.00223e-44	0.0748271
MYCT1	Myc target protein 1	Q8N699	MYCT1	3.02698e-44	0.063106
Apo A-II	Apolipoprotein A-II	P02652	APOA2	3.19679e-44	-0.0936662
DLX3	Homeobox protein DLX-3	O60479	DLX3	5.9202e-44	0.0951657
BAFF Receptor	Tumor necrosis factor receptor superfamily member 13C	Q96RJ3	TNFRSF13C	6.50909e-44	0.137148
Uromodulin	Uromodulin	P07911	UMOD	8.63252e-44	-0.114482
SC5A8	Sodium-coupled monocarboxylate transporter 1	Q8N695	SLC5A8	1.57396e-43	-0.074557
Activin AC	Inhibin beta A chain:Inhibin beta C chain heterodimer	P08476 P55103	INHBA INHBC	1.99266e-43	-0.0908245
LGR5	Leucine-rich repeat-containing G-protein coupled receptor 5	O75473	LGR5	2.21952e-43	-0.072051
WNT11	Protein Wnt-11	O96014	WNT11	2.7525e-43	0.0388157
IGFBP-1	Insulin-like growth factor-binding protein 1	P08833	IGFBP1	3.062e-43	-0.299262
Kininogen, HMW	Kininogen-1	P01042	KNG1	3.9202e-43	0.0384782
PCDG1	Protocadherin gamma-A1	Q9Y5H4	PCDHGA1	4.18981e-43	-0.212277
LCB2	Serine palmitoyltransferase 2	O15270	SPTLC2	4.59628e-43	0.0706465
Neuropeptide W	Neuropeptide W	Q8N729	NPW	8.08021e-43	-0.2054
PPAC	Low molecular weight phosphotyrosine protein phosphatase	P24666	ACP1	8.30224e-43	0.212908
PELI2	E3 ubiquitin-protein ligase pellino homolog 2	Q9HAT8	PELI2	1.0671e-42	0.0848465
Ephrin-B3.2	Ephrin-B3	Q15768	EFNB3	1.25094e-42	0.104739
Ephrin-B3.1	Ephrin-B3	Q15768	EFNB3	1.25094e-42	0.104739
SIAT1	Beta-galactoside alpha-2,6-sialyltransferase 1	P15907	ST6GAL1	1.4057e-42	0.0530549
WIF-1	Wnt inhibitory factor 1	Q9Y5W5	WIF1	1.48104e-42	-0.0822421
C8	Complement component C8	P07357,P07358,P07360	C8A C8B C8G	2.28454e-42	-0.0857288
iC3b	Complement C3b, inactivated	P01024	C3	2.52559e-42	-0.0990375
DOC2B	Double C2-like domain-containing protein beta	Q14184	DOC2B	2.68876e-42	0.122257
ATP synthase beta chain	ATP synthase subunit beta, mitochondrial	P06576	ATP5B	2.95156e-42	0.0747323
VITRN	Vitrin	Q6UXI7	VIT	3.0553e-42	-0.0947134
SPAT9	Spermatogenesis-associated protein 9	Q9BWV2	SPATA9	3.06731e-42	0.16359
IL22RA1	Interleukin-22 receptor subunit alpha-1	Q8N6P7	IL22RA1	3.20518e-42	0.078
TCPH	T-complex protein 1 subunit eta	Q99832	CCT7	3.22446e-42	0.175492
HSP 27	Heat shock protein beta-1	P04792	HSPB1	3.55377e-42	0.176748
NOE3.2	Noelin-3	Q96PB7	OLFM3	4.80235e-42	0.080423
NOE3.1	Noelin-3	Q96PB7	OLFM3	4.80235e-42	0.080423
GP100	Melanocyte protein PMEL	P40967	PMEL	5.50733e-42	-0.112404
NRBP	Nuclear receptor-binding protein	Q9UHY1	NRBP1	5.66931e-42	0.0815989
PSMD4	26S proteasome non-ATPase regulatory subunit 4	P55036	PSMD4	6.92425e-42	0.079607
SRP19	Signal recognition particle 19 kDa protein	P09132	SRP19	6.9722e-42	0.170936
Inhibin bB chain	Inhibin beta B chain	P09529	INHBB	7.5874e-42	-0.131244
IL-18 Rb	Interleukin-18 receptor accessory protein	O95256	IL18RAP	7.68048e-42	0.0494738
Ephrin-A3	Ephrin-A3	P52797	EFNA3	8.01358e-42	-0.0598803
Activin RIB	Activin receptor type-1B	P36896	ACVR1B	8.20797e-42	0.0536054
TNF sR-I	Tumor necrosis factor receptor superfamily member 1A	P19438	TNFRSF1A	8.47864e-42	-0.0965398
UBP21	Ubiquitin carboxyl-terminal hydrolase 21	Q9UK80	USP21	8.61955e-42	0.0606177
TBK1	Serine/threonine-protein kinase TBK1	Q9UHD2	TBK1	1.05295e-41	0.0842037
LIMA1	LIM domain and actin-binding protein 1	Q9UHB6	LIMA1	1.14564e-41	0.0658579
PSA1.2	Proteasome subunit alpha type-1	P25786	PSMA1	1.14632e-41	0.0520573
PSA1.1	Proteasome subunit alpha type-1	P25786	PSMA1	1.14632e-41	0.0520573
BT3A1	Butyrophilin subfamily 3 member A1	O00481	BTN3A1	1.16886e-41	0.0800912
DCBD1	Discoidin, CUB and LCCL domain-containing protein 1	Q8N8Z6	DCBLD1	1.38836e-41	0.103932
p16-ARC	Actin-related protein 2/3 complex subunit 5	O15511	ARPC5	1.51712e-41	0.14599
FGF-4	Fibroblast growth factor 4	P08620	FGF4	1.56434e-41	0.0699363
CD5.2	T-cell surface glycoprotein CD5	P06127	CD5	1.70806e-41	-0.0623227
CD5.1	T-cell surface glycoprotein CD5	P06127	CD5	1.70806e-41	-0.0623227
PSD2	PH and SEC7 domain-containing protein 2	Q9BQI7	PSD2	2.01218e-41	-0.10986
GSTM4	Glutathione S-transferase Mu 4	Q03013	GSTM4	2.08006e-41	0.202461
Dtk	Tyrosine-protein kinase receptor TYRO3	Q06418	TYRO3	2.75809e-41	-0.0621103
RPN1.2	Dolichyl-diphosphooligosaccharide--protein glycosyltransferase subunit 1	P04843	RPN1	2.94119e-41	0.0913575
RPN1.1	Dolichyl-diphosphooligosaccharide--protein glycosyltransferase subunit 1	P04843	RPN1	2.94119e-41	0.0913575
TM154	Transmembrane protein 154	Q6P9G4	TMEM154	2.96264e-41	-0.0690989
Dynorphin A (1-17)	Dynorphin A (1-17)	P01213	PDYN	3.61822e-41	0.0691368
CSN2	COP9 signalosome complex subunit 2	P61201	COPS2	4.04773e-41	0.100035
LNX1	E3 ubiquitin-protein ligase LNX	Q8TBB1	LNX1	4.08584e-41	0.0559358
LARGE	Glycosyltransferase-like protein LARGE1	O95461	LARGE	4.46364e-41	-0.0973253
GLO2	Hydroxyacylglutathione hydrolase, mitochondrial	Q16775	HAGH	5.00893e-41	-0.0959075
FA20B	Glycosaminoglycan xylosylkinase	O75063	FAM20B	5.44549e-41	0.049743
ASGR1	Asialoglycoprotein receptor 1	P07306	ASGR1	5.66744e-41	-0.0613831
T23O	Tryptophan 2,3-dioxygenase	P48775	TDO2	6.34067e-41	-0.0960148
LRC25	Leucine-rich repeat-containing protein 25	Q8N386	LRRC25	7.60548e-41	0.0583173
MK12	Mitogen-activated protein kinase 12	P53778	MAPK12	8.37141e-41	0.0524705
GNAI3	Guanine nucleotide-binding protein G(k) subunit alpha	P08754	GNAI3	8.7093e-41	0.0606756
Chymotrypsin	Chymotrypsinogen B	P17538	CTRB1	9.18248e-41	-0.0875791
RASN	GTPase NRas	P01111	NRAS	9.30634e-41	0.0871205
Tenascin.8	Tenascin	P24821	TNC	1.03542e-40	0.0646808
Tenascin.7	Tenascin	P24821	TNC	1.03542e-40	0.0646808
Tenascin.6	Tenascin	P24821	TNC	1.03542e-40	0.0646808
Tenascin.5	Tenascin	P24821	TNC	1.03542e-40	0.0646808
Tenascin.4	Tenascin	P24821	TNC	1.03542e-40	0.0646808
Tenascin.3	Tenascin	P24821	TNC	1.03542e-40	0.0646808
Tenascin.2	Tenascin	P24821	TNC	1.03542e-40	0.0646808
Tenascin.1	Tenascin	P24821	TNC	1.03542e-40	0.0646808
MXRA8	Matrix-remodeling-associated protein 8	Q9BRK3	MXRA8	1.08547e-40	-0.0666063
ABL2.2	Abelson tyrosine-protein kinase 2	P42684	ABL2	1.26847e-40	0.0796403
ABL2.1	Abelson tyrosine-protein kinase 2	P42684	ABL2	1.26847e-40	0.0796403
HBAZ	Hemoglobin subunit zeta	P02008	HBZ	1.31835e-40	0.0994169
Keratin 19	Keratin, type I cytoskeletal 19	P08727	KRT19	1.34505e-40	0.0819585
Lamin-B1	Lamin-B1	P20700	LMNB1	1.57597e-40	0.0649347
IL-15	Interleukin-15	P40933	IL15	2.11202e-40	0.0721556
FGF9	Fibroblast growth factor 9	P31371	FGF9	2.2665e-40	-0.0481498
SPINT2	Kunitz-type protease inhibitor 2	O43291	SPINT2	2.50276e-40	0.0938056
BMP-3b.2	Growth/differentiation factor 10	P55107	GDF10	2.58431e-40	0.0443061
BMP-3b.1	Growth/differentiation factor 10	P55107	GDF10	2.58431e-40	0.0443061
TPK1	Thiamin pyrophosphokinase 1	Q9H3S4	TPK1	2.8003e-40	0.0460112
PP1R8	Nuclear inhibitor of protein phosphatase 1	Q12972	PPP1R8	3.01254e-40	0.102807
MLF1	Myeloid leukemia factor 1	P58340	MLF1	4.52082e-40	0.0474454
OIT3	Oncoprotein-induced transcript 3 protein	Q8WWZ8	OIT3	4.55592e-40	0.0974096
F162A	Protein FAM162A	Q96A26	FAM162A	5.54652e-40	0.0858421
PSA2	Proteasome subunit alpha type-2	P25787	PSMA2	5.9282e-40	0.0765623
HM20B	SWI/SNF-related matrix-associated actin-dependent regulator of chromatin subfamily E member 1-related	Q9P0W2	HMG20B	8.04552e-40	0.0529323
CALY	Neuron-specific vesicular protein calcyon	Q9NYX4	CALY	8.33567e-40	-0.0510998
SPB13	Serpin B13	Q9UIV8	SERPINB13	9.11471e-40	-0.117329
B7-2	T-lymphocyte activation antigen CD86	P42081	CD86	9.14714e-40	-0.0763316
HMCS1	Hydroxymethylglutaryl-CoA synthase, cytoplasmic	Q01581	HMGCS1	9.35908e-40	0.168909
MMEL2	Membrane metallo-endopeptidase-like 1	Q495T6	MMEL1	9.69575e-40	0.0818524
WFKN2	WAP, Kazal, immunoglobulin, Kunitz and NTR domain-containing protein 2	Q8TEU8	WFIKKN2	1.10186e-39	-0.0685307
NGF R	Tumor necrosis factor receptor superfamily member 16	P08138	NGFR	1.27036e-39	0.13634
GX	Group 10 secretory phospholipase A2	O15496	PLA2G10	1.60308e-39	0.0716297
BLNK	B-cell linker protein	Q8WV28	BLNK	1.72869e-39	0.0489036
CST8	Cystatin-8	O60676	CST8	2.01255e-39	-0.097467
RNF13	E3 ubiquitin-protein ligase RNF13	O43567	RNF13	2.02257e-39	-0.0493477
ADEC1	ADAM DEC1	O15204	ADAMDEC1	2.17596e-39	0.0832341
IDUA	Alpha-L-iduronidase	P35475	IDUA	2.31918e-39	0.0977926
PDLI4	PDZ and LIM domain protein 4	P50479	PDLIM4	2.33941e-39	-0.107113
BNI3L	BCL2/adenovirus E1B 19 kDa protein-interacting protein 3-like	O60238	BNIP3L	2.33941e-39	0.124875
NB5R1	NADH-cytochrome b5 reductase 1	Q9UHQ9	CYB5R1	2.53619e-39	0.0506998
RSPO1.2	R-spondin-1	Q2MKA7	RSPO1	2.94609e-39	-0.0923783
RSPO1.1	R-spondin-1	Q2MKA7	RSPO1	2.94609e-39	-0.0923783
ATS13	A disintegrin and metalloproteinase with thrombospondin motifs 13	Q76LX8	ADAMTS13	3.31587e-39	-0.0551174
NUDT5	ADP-sugar pyrophosphatase	Q9UKK9	NUDT5	3.69051e-39	0.0615139
C7	Complement component C7	P10643	C7	3.69051e-39	-0.0408763
BMP RII	Bone morphogenetic protein receptor type-2	Q13873	BMPR2	3.81642e-39	0.0402965
ZHX3	Zinc fingers and homeoboxes protein 3	Q9H4I2	ZHX3	4.53307e-39	0.0456323
C4	Complement C4	P0C0L4, P0C0L5	C4A C4B	4.87576e-39	-0.0810035
LSHB	Lutropin subunit beta	P01229	LHB	5.04952e-39	-0.0808792
Apo C-I	Apolipoprotein C-I	P02654	APOC1	5.73981e-39	-0.0346302
IRF4	Interferon regulatory factor 4	Q15306	IRF4	6.10835e-39	0.0790534
SLIK3	SLIT and NTRK-like protein 3	O94933	SLITRK3	6.80715e-39	-0.13725
DNJA4	DnaJ homolog subfamily A member 4	Q8WW22	DNAJA4	7.30943e-39	0.075179
Kallikrein 11	Kallikrein-11	Q9UBX7	KLK11	8.69011e-39	-0.0610706
[truncated: 2,984 more rows]

## Sheet: Table S2. AHI Univar Results
Table S2: Summary results of linear regression analyses in STAGES samples (n=1391) for AHI as a continuous variable.
Target	TargetFullName	UniProt	EntrezGeneSymbol	AHI_FDR_p	AHI_beta	Direction	BMI_FDR_p	FDR_p Combined Time to Processing	beta Combined Time to Processing
sE-Selectin	E-selectin	P16581	SELE	2.9e-05	0.06051	Positive	0.000339321	0.929021	-0.000728
Desmoglein-2	Desmoglein-2	Q14126	DSG2	2.9e-05	-0.034139	Negative	0.0469243	8.72966e-13	-0.029504
Amyloid-like protein 1	Amyloid-like protein 1	P51693	APLP1	2.9e-05	-0.045214	Negative	1.80106e-06	4.140598e-315	-0.346067
SHBG	Sex hormone-binding globulin	P04278	SHBG	2.9e-05	-0.089355	Negative	0.00222229	7.14539e-06	-0.056863
tPA	Tissue-type plasminogen activator	P00750	PLAT	3.1e-05	0.069885	Positive	0.022236	7.83312e-29	-0.118757
PAI-1	Plasminogen activator inhibitor 1	P05121	SERPINE1	3.6e-05	0.063664	Positive	0.868211	1.20967e-121	0.2329
Albumin	Serum albumin	P02768	ALB	6.2e-05	-0.020515	Negative	3.38947e-06	6.93292e-05	-0.012456
SCG3	Secretogranin-3	Q8WXD2	SCG3	0.000162	-0.033395	Negative	1.19817e-07	3.69868e-16	-0.042919
sCD163	Scavenger receptor cysteine-rich type 1 protei...	Q86VB7	CD163	0.000205	0.042673	Positive	0.00727021	8.17237e-06	-0.027735
NEGR1.2	Neuronal growth regulator 1	Q7Z3B1	NEGR1	0.000225	-0.018214	Negative	0.60974	3.17631e-12	-0.018425
NEGR1.1	Neuronal growth regulator 1	Q7Z3B1	NEGR1	0.000225	-0.018214	Negative	0.60974	3.17631e-12	-0.018425
TFPI	Tissue factor pathway inhibitor	P10646	TFPI	0.00033	0.029951	Positive	0.00490675	4.15161e-07	0.022593
SEZ6L	Seizure 6-like protein	Q9BYH1	SEZ6L	0.00033	-0.020777	Negative	2.05557e-10	1.82166e-20	-0.0366
Aminoacylase-1	Aminoacylase-1	Q03154	ACY1	0.000471	0.075644	Positive	0.297327	0.372604	0.010705
P5I11	Tumor protein p53-inducible protein 11	O14683	TP53I11	0.001001	0.085686	Positive	0.428584	0.0403282	0.027249
GP116	Adhesion G protein-coupled receptor F5	Q8IZF2	ADGRF5	0.001001	0.051286	Positive	0.999608	1.27021e-08	0.045488
NAR3	Ecto-ADP-ribosyltransferase 3	Q13508	ART3	0.001001	-0.033656	Negative	0.0715577	0.899215	0.000793
IGFBP-5	Insulin-like growth factor-binding protein 5	P24593	IGFBP5	0.001157	-0.036965	Negative	2.40522e-07	1.86919e-05	0.027774
IGFBP-2	Insulin-like growth factor-binding protein 2	P18065	IGFBP2	0.001182	-0.056639	Negative	0.865213	4.51712e-13	-0.068511
ADH4	Alcohol dehydrogenase 4	P08319	ADH4	0.001399	0.078678	Positive	0.115178	0.12571	0.020146
Agrin	Agrin	O00468	AGRN	0.001399	0.030074	Positive	0.751455	0.0514129	-0.009197
QORL1	Quinone oxidoreductase-like protein 1	O95825	CRYZL1	0.001419	0.059314	Positive	0.697052	7.94229e-15	0.072752
CRIP1	Cysteine-rich protein 1	P50238	CRIP1	0.001419	0.042984	Positive	0.535421	0.0115062	-0.016645
CPLX2	Complexin-2	Q6PUV4	CPLX2	0.001419	-0.040126	Negative	0.00670958	4.8478e-45	-0.098539
TrATPase	Tartrate-resistant acid phosphatase type 5	P13686	ACP5	0.00142	0.028185	Positive	0.784214	7.55918e-10	-0.027153
LG3BP	Galectin-3-binding protein	Q08380	LGALS3BP	0.001451	0.043542	Positive	0.620236	8.99914e-07	-0.037559
TMCC3	Transmembrane and coiled-coil domains protein 3	Q9ULS5	TMCC3	0.001893	0.04806	Positive	0.935873	2.90378e-06	0.035487
Adiponectin	Adiponectin	Q15848	ADIPOQ	0.00193	-0.048973	Negative	0.000271296	6.14853e-20	-0.079715
Retinal dehydrogenase 1	Retinal dehydrogenase 1	P00352	ALDH1A1	0.002368	0.050139	Positive	0.999608	1.80924e-108	0.218737
ECOP	Vesicular, overexpressed in cancer, prosurviva...	Q96AW1	VOPP1	0.002368	-0.03208	Negative	0.58897	4.64978e-90	-0.115858
RGMB	RGM domain family member B	Q6NW40	RGMB	0.002787	-0.01764	Negative	0.0177993	0.228719	-0.003906
IL-1F6	Interleukin-36 alpha	Q9UHA7	IL36A	0.004977	0.049501	Positive	0.0184834	6.20828e-07	-0.046867
MXRA8	Matrix-remodeling-associated protein 8	Q9BRK3	MXRA8	0.005084	-0.021983	Negative	0.501901	2.60001e-41	-0.06781
DCNL5	DCN1-like protein 5	Q9BTE7	DCUN1D5	0.005695	0.034994	Positive	0.759823	1.56056e-16	0.049713
Apo F	Apolipoprotein F	Q13790	APOF	0.005695	-0.049634	Negative	0.281047	2.4207e-07	-0.046679
TGF-b R III	Transforming growth factor beta receptor type 3	Q03167	TGFBR3	0.006	-0.017724	Negative	0.999608	1.15726e-12	-0.022334
DKK3	Dickkopf-related protein 3	Q9UBP4	DKK3	0.006746	-0.022198	Negative	0.00582003	5.1874e-33	-0.054068
ALDOB	Fructose-bisphosphate aldolase B	P05062	ALDOB	0.006973	0.060758	Positive	0.236074	0.504802	0.007526
BGLR	Beta-glucuronidase	P08236	GUSB	0.006973	0.05775	Positive	0.924861	1.32457e-59	0.17373
NG36	Histone-lysine N-methyltransferase EHMT2	Q96KQ7	EHMT2	0.006973	-0.034322	Negative	0.328425	1.0235e-39	-0.085407
GLTD2	Glycolipid transfer protein domain-containing ...	A6NH11	GLTPD2	0.00784	0.025655	Positive	0.00896958	1.53719e-07	-0.025929
SSRA	Translocon-associated protein subunit alpha	P43307	SSR1	0.008692	0.023203	Positive	0.00650749	6.74202e-07	-0.020331
LSAMP	Limbic system-associated membrane protein	Q13449	LSAMP	0.009783	-0.016283	Negative	0.000387176	1.73277e-21	-0.031495
Nectin-like protein 3	Cell adhesion molecule 2	Q8N3J6	CADM2	0.009832	-0.028616	Negative	0.0541435	1.05645e-134	-0.142889
ADH1G	Alcohol dehydrogenase 1C	P00326	ADH1C	0.010797	0.082389	Positive	0.398384	0.00115737	-0.05223
Keratin 7	Keratin, type II cytoskeletal 7	P08729	KRT7	0.011084	-0.035521	Negative	0.999608	0.0120201	0.015099
ADH1A	Alcohol dehydrogenase 1A	P07327	ADH1A	0.012978	0.048781	Positive	0.541976	0.000349944	-0.034555
Notch-3	Neurogenic locus notch homolog protein 3	Q9UM47	NOTCH3	0.013526	-0.016603	Negative	0.112851	1.25756e-68	-0.058601
WISP-2	WNT1-inducible-signaling pathway protein 2	O76076	WISP2	0.013526	-0.02948	Negative	0.331983	0.0367593	-0.013012
ATF6B	Cyclic AMP-dependent transcription factor ATF-...	Q99941	ATF6B	0.014183	0.021569	Positive	0.0113203	0.330214	-0.004419
Siglec-7	Sialic acid-binding Ig-like lectin 7	Q9Y286	SIGLEC7	0.014183	0.019849	Positive	0.564591	0.137609	-0.00566
HTRA1	Serine protease HTRA1	Q92743	HTRA1	0.014939	0.02271	Positive	0.000170104	0.225811	-0.005881
GPDA	Glycerol-3-phosphate dehydrogenase [NAD(+)], c...	P21695	GPD1	0.015466	0.041435	Positive	0.0687583	2.86423e-28	0.105516
LECT2	Leukocyte cell-derived chemotaxin-2	O14960	LECT2	0.015466	0.040275	Positive	0.331983	0.152564	0.010726
UNC5H4	Netrin receptor UNC5D	Q6UXZ4	UNC5D	0.015833	-0.040023	Negative	0.0245432	1.60285e-83	-0.154268
CNTFR alpha	Ciliary neurotrophic factor receptor subunit a...	P26992	CNTFR	0.016	-0.018317	Negative	0.214274	0.000995382	-0.012028
CRP	C-reactive protein	P02741	CRP	0.016692	0.085334	Positive	3.12058e-08	0.833422	-0.003971
TSG-6	Tumor necrosis factor-inducible gene 6 protein	P98066	TNFAIP6	0.017048	-0.036688	Negative	0.738155	2.75511e-17	-0.057598
EphB6	Ephrin type-B receptor 6	O15197	EPHB6	0.017249	-0.014918	Negative	0.0670049	0.345427	-0.002811
CRDL1	Chordin-like protein 1	Q9BU40	CHRDL1	0.017249	-0.019389	Negative	0.00226384	2.83754e-18	-0.035122
SERC	Phosphoserine aminotransferase	Q9Y617	PSAT1	0.019394	0.059281	Positive	0.0487947	0.700264	-0.00463
APEL	Apelin	Q9ULZ1	APLN	0.019471	0.017664	Positive	0.999608	0.000193196	0.012925
Factor I	Complement factor I	P05156	CFI	0.019664	0.010343	Positive	1.21375e-08	8.43192e-05	-0.008367
NOTUM	Palmitoleoyl-protein carboxylesterase NOTUM	Q6P988	NOTUM	0.021415	0.031373	Positive	0.936863	0.00377085	0.017764
TICN3	Testican-3	Q9BQ16	SPOCK3	0.02557	0.04362	Positive	0.999608	5.14099e-12	0.057345
SDC3	Syndecan-3	O75056	SDC3	0.026477	0.024861	Positive	3.12026e-05	2.38278e-07	0.025916
TPMT	Thiopurine S-methyltransferase	P51580	TPMT	0.029611	0.024919	Positive	0.999608	1.50383e-90	0.102553
SLIK1	SLIT and NTRK-like protein 1	Q96PX8	SLITRK1	0.030448	-0.035068	Negative	0.0125264	5.97461e-80	-0.139377
Cathepsin A	Lysosomal protective protein	P10619	CTSA	0.031241	0.037457	Positive	0.775047	2.8218e-171	0.229655
IGF-II receptor	Cation-independent mannose-6-phosphate receptor	P11717	IGF2R	0.036093	0.018009	Positive	0.363681	1.86799e-12	0.025148
DUSP13	Dual specificity protein phosphatase 13 isoform A	Q6B8I1	DUSP13	0.036472	-0.032443	Negative	0.229578	1.91091e-76	0.129321
SCG1	Secretogranin-1	P05060	CHGB	0.037039	-0.020791	Negative	0.00764518	0.040266	-0.00946
Cytochrome P450 3A4.2	Cytochrome P450 3A4	P08684	CYP3A4	0.03901	0.030195	Positive	0.941627	0.616783	-0.003262
Cytochrome P450 3A4.1	Cytochrome P450 3A4	P08684	CYP3A4	0.03901	0.030195	Positive	0.941627	0.616783	-0.003262
GGT2	Inactive gamma-glutamyltranspeptidase 2	P36268	GGT2	0.039722	0.047757	Positive	0.999608	3.49246e-16	0.081644
HEM4	Uroporphyrinogen-III synthase	P10746	UROS	0.039722	0.027314	Positive	0.128675	1.06501e-52	0.105521
JTB	Protein JTB	O76095	JTB	0.041075	-0.016475	Negative	0.999608	2.06123e-50	-0.049359
TPP1	Tripeptidyl-peptidase 1	O14773	TPP1	0.042957	0.025119	Positive	0.999608	4.09883e-80	0.098205
CBPM	Carboxypeptidase M	P14384	CPM	0.042957	0.021753	Positive	0.810365	1.83196e-09	-0.027815
AZGP1	Zinc-alpha-2-glycoprotein	P25311	AZGP1	0.044989	-0.014643	Negative	0.645518	0.00217854	0.010176
ARMEL	Cerebral dopamine neurotrophic factor	Q49AH0	CDNF	0.044989	-0.02417	Negative	0.999608	6.40657e-46	-0.070896
Coagulation Factor IXab	Coagulation factor IXab	P00740	F9	0.046407	0.021377	Positive	0.174933	0.00388571	0.012338
Macrophage mannose receptor	Macrophage mannose receptor 1	P22897	MRC1	0.046663	0.01932	Positive	0.0381974	0.0102491	-0.011136
PGD2 synthase	Prostaglandin-H2 D-isomerase	P41222	PTGDS	0.049592	-0.024343	Negative	0.757873	0.199737	-0.007108

## Sheet: Table S3. AHI Pathway Analysis
Table S3: Summary results of pathway analyses for proteins significantly associated with AHI as a continuous variable.
A. All Significant Proteins (84)												B. Positively Associated (47)												C. Negatively Associated (37)
ID	Name	Source	pValue	FDR B&H	FDR B&Y	Bonferroni	Genes from Input	Genes in Annotation				ID	Name	Source	pValue	FDR B&H	FDR B&Y	Bonferroni	Genes from Input	Genes in Annotation				ID	Name	Source	pValue	FDR B&H	FDR B&Y	Bonferroni	Genes from Input	Genes in Annotation
M39717	Fatty Acid Omega Oxidation	MSigDB C2 BIOCARTA (v7.3)	7.7e-09	5.074e-06	3.587e-05	5.074e-06	5	15				M39717	Fatty Acid Omega Oxidation	MSigDB C2 BIOCARTA (v7.3)	4.945e-10	2.359e-07	1.591e-06	2.359e-07	5	15				PW:0000238	insulin-like growth factor signaling	Pathway Ontology	0.0002654	0.0368	0.2222	0.06236	2	12
1270206	Ethanol oxidation	BioSystems: REACTOME	2.724e-07	8.977e-05	0.0006346	0.0001795	4	12				1270206	Ethanol oxidation	BioSystems: REACTOME	3.098e-08	7.389e-06	4.984e-05	1.478e-05	4	12				M22016	Ghrelin: Regulation of Food Intake and Energy Homeostasis	MSigDB C2 BIOCARTA (v7.3)	0.0003132	0.0368	0.2222	0.0736	2	13
MAP00071 Fatty acid metabolism	MAP00071 Fatty acid metabolism	GenMAPP	3.119e-06	0.0005136	0.003631	0.002055	5	46				MAP00071 Fatty acid metabolism	MAP00071 Fatty acid metabolism	GenMAPP	2.112e-07	2.599e-05	0.0001754	0.0001007	5	46				M3008	Genes encoding structural ECM glycoproteins	MSigDB C2 BIOCARTA (v7.3)	0.0006486	0.04058	0.2451	0.1524	4	196
MAP00561 Glycerolipid metabolism	MAP00561 Glycerolipid metabolism	GenMAPP	3.476e-06	0.0005136	0.003631	0.002291	5	47				MAP00561 Glycerolipid metabolism	MAP00561 Glycerolipid metabolism	GenMAPP	2.358e-07	2.599e-05	0.0001754	0.0001125	5	47				1268755	Regulation of Insulin-like Growth Factor (IGF) transport and uptake by Insulin-like Growth Factor Binding Proteins (IGFBPs)	BioSystems: REACTOME	0.0008347	0.04058	0.2451	0.1962	2	21
1269631	RA biosynthesis pathway	BioSystems: REACTOME	4.676e-06	0.0005136	0.003631	0.003082	4	23				1270189	Biological oxidations	BioSystems: REACTOME	2.725e-07	2.599e-05	0.0001754	0.00013	8	229				1268710	Post-translational modification: synthesis of GPI-anchored proteins	BioSystems: REACTOME	0.0008635	0.04058	0.2451	0.2029	3	92
MAP00120 Bile acid biosynthesis	MAP00120 Bile acid biosynthesis	GenMAPP	4.676e-06	0.0005136	0.003631	0.003082	4	23				MAP00010 Glycolysis Gluconeogenesis	MAP00010 Glycolysis Gluconeogenesis	GenMAPP	3.953e-07	3.143e-05	0.000212	0.0001886	5	52
MAP00010 Glycolysis Gluconeogenesis	MAP00010 Glycolysis Gluconeogenesis	GenMAPP	5.778e-06	0.0005439	0.003845	0.003808	5	52				1269631	RA biosynthesis pathway	BioSystems: REACTOME	5.414e-07	3.228e-05	0.0002178	0.0002583	4	23
M39649	Complement and Coagulation Cascades	MSigDB C2 BIOCARTA (v7.3)	1.083e-05	0.0008924	0.006308	0.007139	5	59				MAP00120 Bile acid biosynthesis	MAP00120 Bile acid biosynthesis	GenMAPP	5.414e-07	3.228e-05	0.0002178	0.0002583	4	23
M39714	Ethanol effects on histone modifications	MSigDB C2 BIOCARTA (v7.3)	1.612e-05	0.0009598	0.006785	0.01063	4	31				M39649	Complement and Coagulation Cascades	MSigDB C2 BIOCARTA (v7.3)	7.501e-07	3.976e-05	0.0002682	0.0003578	5	59
M9488	Retinol metabolism	MSigDB C2 BIOCARTA (v7.3)	1.618e-05	0.0009598	0.006785	0.01067	5	64				M9488	Retinol metabolism	MSigDB C2 BIOCARTA (v7.3)	1.13e-06	5.298e-05	0.0003574	0.0005391	5	64
83020	Retinol metabolism	BioSystems: KEGG	1.747e-05	0.0009598	0.006785	0.01151	5	65				83020	Retinol metabolism	BioSystems: KEGG	1.222e-06	5.298e-05	0.0003574	0.0005828	5	65
1270189	Biological oxidations	BioSystems: REACTOME	1.748e-05	0.0009598	0.006785	0.01152	8	229				M16894	Complement and coagulation cascades	MSigDB C2 BIOCARTA (v7.3)	1.648e-06	6.552e-05	0.000442	0.0007862	5	69
M16894	Complement and coagulation cascades	MSigDB C2 BIOCARTA (v7.3)	2.34e-05	0.001186	0.008385	0.01542	5	69				83073	Complement and coagulation cascades	BioSystems: KEGG	3.235e-06	0.0001187	0.0008008	0.001543	5	79
M6487	Platelet Amyloid Precursor Protein Pathway	MSigDB C2 BIOCARTA (v7.3)	4.16e-05	0.001865	0.01318	0.02742	3	14				P00011	Blood coagulation	PantherDB	5.391e-06	0.0001837	0.001239	0.002571	4	40
83073	Complement and coagulation cascades	BioSystems: KEGG	4.516e-05	0.001865	0.01318	0.02976	5	79				1269630	Signaling by Retinoic Acid	BioSystems: REACTOME	7.234e-06	0.00023	0.001552	0.00345	4	43
P00011	Blood coagulation	PantherDB	4.528e-05	0.001865	0.01318	0.02984	4	40				M6487	Platelet Amyloid Precursor Protein Pathway	MSigDB C2 BIOCARTA (v7.3)	8.342e-06	0.0002487	0.001678	0.003979	3	14
1269630	Signaling by Retinoic Acid	BioSystems: REACTOME	6.046e-05	0.002344	0.01657	0.03984	4	43				1270190	Phase 1 - Functionalization of compounds	BioSystems: REACTOME	1.718e-05	0.000482	0.003251	0.008194	5	111
M39385	Selenium Micronutrient Network	MSigDB C2 BIOCARTA (v7.3)	8.898e-05	0.003257	0.02303	0.05863	5	91				M11266	Lysosome	MSigDB C2 BIOCARTA (v7.3)	2.608e-05	0.0006911	0.004662	0.01244	5	121
M39581	Human Complement System	MSigDB C2 BIOCARTA (v7.3)	0.0001327	0.004553	0.03218	0.08745	5	99				99052	Lysosome	BioSystems: KEGG	2.822e-05	0.0007086	0.00478	0.01346	5	123
M39337	Vitamin B12 Metabolism	MSigDB C2 BIOCARTA (v7.3)	0.0001382	0.004553	0.03218	0.09106	4	53				1269983	HS-GAG degradation	BioSystems: REACTOME	3.005e-05	0.0007135	0.004813	0.01433	3	21
1269983	HS-GAG degradation	BioSystems: REACTOME	0.0001482	0.004652	0.03288	0.0977	3	21				M11521	Glycolysis / Gluconeogenesis	MSigDB C2 BIOCARTA (v7.3)	3.141e-05	0.0007135	0.004813	0.01498	4	62
M39480	Blood Clotting Cascade	MSigDB C2 BIOCARTA (v7.3)	0.000196	0.005616	0.0397	0.1292	3	23				M39480	Blood Clotting Cascade	MSigDB C2 BIOCARTA (v7.3)	3.985e-05	0.0008264	0.005575	0.01901	3	23
1270220	Aflatoxin activation and detoxification	BioSystems: REACTOME	0.000196	0.005616	0.0397	0.1292	3	23				1270220	Aflatoxin activation and detoxification	BioSystems: REACTOME	3.985e-05	0.0008264	0.005575	0.01901	3	23
1270190	Phase 1 - Functionalization of compounds	BioSystems: REACTOME	0.0002271	0.00616	0.04354	0.1496	5	111				82926	Glycolysis / Gluconeogenesis	BioSystems: KEGG	4.27e-05	0.0008487	0.005725	0.02037	4	67
1269967	Fructose catabolism	BioSystems: REACTOME	0.000243	0.00616	0.04354	0.1602	2	5				83032	Drug metabolism - cytochrome P450	BioSystems: KEGG	5.076e-05	0.0009313	0.006282	0.02421	4	70
1269369	Extrinsic Pathway of Fibrin Clot Formation	BioSystems: REACTOME	0.000243	0.00616	0.04354	0.1602	2	5				M16794	Metabolism of xenobiotics by cytochrome P450	MSigDB C2 BIOCARTA (v7.3)	5.076e-05	0.0009313	0.006282	0.02421	4	70
M11521	Glycolysis / Gluconeogenesis	MSigDB C2 BIOCARTA (v7.3)	0.0002545	0.006212	0.04391	0.1677	4	62				M9257	Drug metabolism - cytochrome P450	MSigDB C2 BIOCARTA (v7.3)	5.672e-05	0.001002	0.006759	0.02705	4	72
M11266	Lysosome	MSigDB C2 BIOCARTA (v7.3)	0.0003389	0.007799	0.05513	0.2234	5	121				83031	Metabolism of xenobiotics by cytochrome P450	BioSystems: KEGG	6.317e-05	0.001076	0.007259	0.03013	4	74
82926	Glycolysis / Gluconeogenesis	BioSystems: KEGG	0.0003432	0.007799	0.05513	0.2262	4	67				1269967	Fructose catabolism	BioSystems: REACTOME	8.356e-05	0.001329	0.008962	0.03986	2	5
99052	Lysosome	BioSystems: KEGG	0.0003656	0.008031	0.05677	0.2409	5	123				1269369	Extrinsic Pathway of Fibrin Clot Formation	BioSystems: REACTOME	8.356e-05	0.001329	0.008962	0.03986	2	5
83032	Drug metabolism - cytochrome P450	BioSystems: KEGG	0.000406	0.00836	0.0591	0.2675	4	70				MAP00350 Tyrosine metabolism	MAP00350 Tyrosine metabolism	GenMAPP	9.006e-05	0.001386	0.009348	0.04296	3	30
M16794	Metabolism of xenobiotics by cytochrome P450	MSigDB C2 BIOCARTA (v7.3)	0.000406	0.00836	0.0591	0.2675	4	70				673221	Chemical carcinogenesis	BioSystems: KEGG	9.441e-05	0.001407	0.009493	0.04503	4	82
MAP00350 Tyrosine metabolism	MAP00350 Tyrosine metabolism	GenMAPP	0.0004382	0.00857	0.06058	0.2888	3	30				M39714	Ethanol effects on histone modifications	MSigDB C2 BIOCARTA (v7.3)	9.951e-05	0.001438	0.009703	0.04747	3	31
M9257	Drug metabolism - cytochrome P450	MSigDB C2 BIOCARTA (v7.3)	0.0004521	0.00857	0.06058	0.2979	4	72				M39385	Selenium Micronutrient Network	MSigDB C2 BIOCARTA (v7.3)	0.0001415	0.001959	0.01321	0.06752	4	91
M5889	Ensemble of genes encoding extracellular matrix and extracellular matrix-associated proteins	MSigDB C2 BIOCARTA (v7.3)	0.0004552	0.00857	0.06058	0.3	14	1026				82959	Tyrosine metabolism	BioSystems: KEGG	0.0001437	0.001959	0.01321	0.06855	3	35
M39617	Folate Metabolism	MSigDB C2 BIOCARTA (v7.3)	0.0004765	0.008723	0.06166	0.314	4	73				1269965	Fructose metabolism	BioSystems: REACTOME	0.0001748	0.002316	0.01563	0.08339	2	7
83031	Metabolism of xenobiotics by cytochrome P450	BioSystems: KEGG	0.0005019	0.008794	0.06216	0.3307	4	74				M16743	Tyrosine metabolism	MSigDB C2 BIOCARTA (v7.3)	0.0002485	0.00312	0.02104	0.1185	3	42
1269965	Fructose metabolism	BioSystems: REACTOME	0.0005071	0.008794	0.06216	0.3342	2	7				M699	Fatty acid metabolism	MSigDB C2 BIOCARTA (v7.3)	0.0002485	0.00312	0.02104	0.1185	3	42
82959	Tyrosine metabolism	BioSystems: KEGG	0.000694	0.01173	0.08289	0.4573	3	35				M39554	Vitamin A and Carotenoid Metabolism	MSigDB C2 BIOCARTA (v7.3)	0.0002855	0.003405	0.02297	0.1362	3	44
673221	Chemical carcinogenesis	BioSystems: KEGG	0.0007404	0.0122	0.08623	0.488	4	82				82935	Fatty acid degradation	BioSystems: KEGG	0.0002855	0.003405	0.02297	0.1362	3	44
1268710	Post-translational modification: synthesis of GPI-anchored proteins	BioSystems: REACTOME	0.00114	0.0182	0.1286	0.7509	4	92				83033	Drug metabolism - other enzymes	BioSystems: KEGG	0.000326	0.003792	0.02558	0.1555	3	46
M16743	Tyrosine metabolism	MSigDB C2 BIOCARTA (v7.3)	0.001187	0.0182	0.1286	0.7824	3	42				M17726	Drug metabolism - other enzymes	MSigDB C2 BIOCARTA (v7.3)	0.0004426	0.005027	0.03391	0.2111	3	51
M699	Fatty acid metabolism	MSigDB C2 BIOCARTA (v7.3)	0.001187	0.0182	0.1286	0.7824	3	42				M39337	Vitamin B12 Metabolism	MSigDB C2 BIOCARTA (v7.3)	0.0004959	0.005501	0.03711	0.2365	3	53
M39554	Vitamin A and Carotenoid Metabolism	MSigDB C2 BIOCARTA (v7.3)	0.00136	0.01992	0.1408	0.8962	3	44				1269980	Heparan sulfate/heparin (HS-GAG) metabolism	BioSystems: REACTOME	0.000524	0.005525	0.03727	0.25	3	54
82935	Fatty acid degradation	BioSystems: KEGG	0.00136	0.01992	0.1408	0.8962	3	44				M2842	Fibrinolysis Pathway	MSigDB C2 BIOCARTA (v7.3)	0.0005444	0.005525	0.03727	0.2597	2	12
83033	Drug metabolism - other enzymes	BioSystems: KEGG	0.001548	0.02067	0.1461	1	3	46				1269021	Defective EXT1 causes exostoses 1, TRPS2 and CHDS	BioSystems: REACTOME	0.0005444	0.005525	0.03727	0.2597	2	12
M2842	Fibrinolysis Pathway	MSigDB C2 BIOCARTA (v7.3)	0.001568	0.02067	0.1461	1	2	12				1269022	Defective EXT2 causes exostoses 2	BioSystems: REACTOME	0.0005444	0.005525	0.03727	0.2597	2	12
PW:0000238	insulin-like growth factor signaling	Pathway Ontology	0.001568	0.02067	0.1461	1	2	12				M3468	Genes encoding enzymes and their regulators involved in the remodeling of the extracellular matrix	MSigDB C2 BIOCARTA (v7.3)	0.0006228	0.006189	0.04175	0.2971	5	238
1269021	Defective EXT1 causes exostoses 1, TRPS2 and CHDS	BioSystems: REACTOME	0.001568	0.02067	0.1461	1	2	12				1269372	Dissolution of Fibrin Clot	BioSystems: REACTOME	0.0006421	0.006251	0.04217	0.3063	2	13
1269022	Defective EXT2 causes exostoses 2	BioSystems: REACTOME	0.001568	0.02067	0.1461	1	2	12				132956	Metabolic pathways	BioSystems: KEGG	0.0008158	0.007782	0.0525	0.3891	11	1272

## Sheet: Table S4. OSA Characteristics
Table S4: Characteristics of participants (n=1391) by OSA classification status based on AHI.
		A. Classification 1				B. Classification 2				C. Classification 3				D. Classification 4
Characteristic		Moderate-Severe OSA AHI>15 (n = 473)	Controls/Mild OSA AHI<15 (n = 918)	P-value		Severe OSA AHI>30 (n=208)	Controls AHI<5 (n=463)	P-value		Moderate OSA 15<AHI<30 (n=265)	Controls AHI<5 (n=463)	P-value		Mild OSA <5AHI<15 (n=455)	Controls AHI<5 (n=463)	P-value
Age (years)		50.5 ± 13.1	43.9 ± 15.7	4.22e-15		51.6 ± 12.8	40.2 ± 15.4	9.37e-20		49.7 ± 13.3	40.2 ± 15.4	4.87e-17		47.7 ± 15.1	40.2 ± 15.4	1.26e-13
Gender (n (%) M)		299 (63%)	372 (41%)	1.63e-15		135 (65%)	131 (28%)	6.24e-19		164 (62%)	131 (28%)	1.31e-18		241 (53%)	131 (28%)	4.48e-14
BMI (m/kg2)		33.6 ± 9.1	29.5 ± 8.2	8.23e-23		35.7 ± 9.7	28.6 ± 8.4	6.2e-26		31.9 ± 8.2	28.6 ± 8.4	1.11e-12		30.4 ± 7.9	28.6 ± 8.4	3.26e-06
Draw Period				0.289				0.82				0.085				0.455
AM (6:00-11:59)		164 (35%)	291 (32%)	--		66 (32%)	141 (30%)	--		98 (37%)	141 (30%)	--		150 (33%)	141 (30%)	--
PM (12:00-23:59)		309 (65%)	627 (68%)	--		142 (68%)	322 (70%)	--		167 (63%)	322 (70%)	--		305 (67%)	322 (70%)	--
Blood Time to Processing (hours)		32.1 ± 14.4	30.5 ± 13.8	0.004		32.6 ± 13.9	31.2 ± 13.3	0.053		31.7 ± 14.8	31.2 ± 13.3	0.303		29.7 ± 14.2	31.2 ± 13.3	0.013

## Sheet: Table S5. AHI>=15 vs <15 PCs
Table S5: Summary results of linear regression analyses in STAGES samples for moderate-to-severe OSA (AHI>15; n=473) vs. mild OSA/controls (AHI<15; n=918).
Target	TargetFullName	UniProt	EntrezGeneSymbol	OSA_FDR_p	OSA_beta	Direction	BMI_FDR_p	FDR_p Combined Time to Processing	beta Combined Time to Processing
Amyloid-like protein 1	Amyloid-like protein 1	P51693	APLP1	2e-06	-0.150117	Downregulated	9.94691e-07	4.140598e-315	-0.346067
QORL1	Quinone oxidoreductase-like protein 1	O95825	CRYZL1	1.1e-05	0.232409	Upregulated	0.698301	7.94229e-15	0.072752
P5I11	Tumor protein p53-inducible protein 11	O14683	TP53I11	2.9e-05	0.313637	Upregulated	0.396522	0.0403282	0.027249
Desmoglein-2	Desmoglein-2	Q14126	DSG2	7.7e-05	-0.097343	Downregulated	0.0296894	8.72966e-13	-0.029504
DCNL5	DCN1-like protein 5	Q9BTE7	DCUN1D5	0.000123	0.135265	Upregulated	0.756586	1.56056e-16	0.049713
CRIP1	Cysteine-rich protein 1	P50238	CRIP1	0.000123	0.151285	Upregulated	0.496236	0.0115062	-0.016645
TrATPase	Tartrate-resistant acid phosphatase type 5	P13686	ACP5	0.000139	0.098651	Upregulated	0.769081	7.55918e-10	-0.027153
TMCC3	Transmembrane and coiled-coil domains protein 3	Q9ULS5	TMCC3	0.000257	0.166577	Upregulated	0.926853	2.90378e-06	0.035487
CEI	Protein CEI	Q86SI9	C5orf38	0.000601	0.148164	Upregulated	0.162518	0.395216	0.006054
Cytochrome P450 3A4.2	Cytochrome P450 3A4	P08684	CYP3A4	0.001348	0.123735	Upregulated	0.946924	0.616783	-0.003262
Cytochrome P450 3A4.1	Cytochrome P450 3A4	P08684	CYP3A4	0.001348	0.123735	Upregulated	0.946924	0.616783	-0.003262
GPDA	Glycerol-3-phosphate dehydrogenase [NAD(+)], c...	P21695	GPD1	0.002252	0.149816	Upregulated	0.0587527	2.86423e-28	0.105516
SCG3	Secretogranin-3	Q8WXD2	SCG3	0.002252	-0.088583	Downregulated	4.21142e-08	3.69868e-16	-0.042919
SHBG	Sex hormone-binding globulin	P04278	SHBG	0.002252	-0.217392	Downregulated	0.000993424	7.14539e-06	-0.056863
sE-Selectin	E-selectin	P16581	SELE	0.002252	0.147733	Upregulated	0.000139699	0.929021	-0.000728
ADH4	Alcohol dehydrogenase 4	P08319	ADH4	0.002291	0.235436	Upregulated	0.0917656	0.12571	0.020146
TFPI	Tissue factor pathway inhibitor	P10646	TFPI	0.002394	0.082151	Upregulated	0.00274464	4.15161e-07	0.022593
ECOP	Vesicular, overexpressed in cancer, prosurvival protein 1	Q96AW1	VOPP1	0.002872	-0.098533	Downregulated	0.530526	4.64978e-90	-0.115858
PAI-1	Plasminogen activator inhibitor 1	P05121	SERPINE1	0.003133	0.152368	Upregulated	0.754346	1.20967e-121	0.2329
TPMT	Thiopurine S-methyltransferase	P51580	TPMT	0.003133	0.091873	Upregulated	0.999978	1.50383e-90	0.102553
IGFBP-1	Insulin-like growth factor-binding protein 1	P08833	IGFBP1	0.003133	-0.344635	Downregulated	4.0849e-06	9.51257e-36	-0.253092
SEZ6L	Seizure 6-like protein	Q9BYH1	SEZ6L	0.003133	-0.05586	Downregulated	6.49839e-11	1.82166e-20	-0.0366
GGT2	Inactive gamma-glutamyltranspeptidase 2	P36268	GGT2	0.003133	0.18131	Upregulated	0.999978	3.49246e-16	0.081644
Albumin	Serum albumin	P02768	ALB	0.003133	-0.05006	Downregulated	1.2109e-06	6.93292e-05	-0.012456
Apo E3	Apolipoprotein E (isoform E3)	P02649	APOE	0.003133	0.123548	Upregulated	0.999978	0.00909288	-0.050032
Aminoacylase-1	Aminoacylase-1	Q03154	ACY1	0.003133	0.205612	Upregulated	0.229958	0.372604	0.010705
tPA	Tissue-type plasminogen activator	P00750	PLAT	0.003267	0.163951	Upregulated	0.0115611	7.83312e-29	-0.118757
Apo E	Apolipoprotein E	P02649	APOE	0.003267	0.170594	Upregulated	0.999978	0.013479	-0.02283
WNT5A	Protein Wnt-5a	P41221	WNT5A	0.003871	0.16352	Upregulated	0.778001	8.74886e-17	-0.073652
WISP-2	WNT1-inducible-signaling pathway protein 2	O76076	WISP2	0.004679	-0.097639	Downregulated	0.361788	0.0367593	-0.013012
sCD163	Scavenger receptor cysteine-rich type 1 protei...	Q86VB7	CD163	0.005192	0.105662	Upregulated	0.00397316	8.17237e-06	-0.027735
LG3BP	Galectin-3-binding protein	Q08380	LGALS3BP	0.006146	0.120943	Upregulated	0.541231	8.99914e-07	-0.037559
CPLX2	Complexin-2	Q6PUV4	CPLX2	0.008391	-0.108784	Downregulated	0.00407096	4.8478e-45	-0.098539
Retinal dehydrogenase 1	Retinal dehydrogenase 1	P00352	ALDH1A1	0.00895	0.14008	Upregulated	0.999978	1.80924e-108	0.218737
Notch-3	Neurogenic locus notch homolog protein 3	Q9UM47	NOTCH3	0.009684	-0.052257	Downregulated	0.0945121	1.25756e-68	-0.058601
SDC3	Syndecan-3	O75056	SDC3	0.010245	0.083288	Upregulated	2.15033e-05	2.38278e-07	0.025916
NEGR1.2	Neuronal growth regulator 1	Q7Z3B1	NEGR1	0.010842	-0.043126	Downregulated	0.501445	3.17631e-12	-0.018425
NEGR1.1	Neuronal growth regulator 1	Q7Z3B1	NEGR1	0.010842	-0.043126	Downregulated	0.501445	3.17631e-12	-0.018425
ALDOB	Fructose-bisphosphate aldolase B	P05062	ALDOB	0.010842	0.179004	Upregulated	0.191185	0.504802	0.007526
MXRA8	Matrix-remodeling-associated protein 8	Q9BRK3	MXRA8	0.011233	-0.062778	Downregulated	0.433818	2.60001e-41	-0.06781
ADH1G	Alcohol dehydrogenase 1C	P00326	ADH1C	0.011796	0.249175	Upregulated	0.341347	0.00115737	-0.05223
IGFBP-2	Insulin-like growth factor-binding protein 2	P18065	IGFBP2	0.011991	-0.145326	Downregulated	0.777994	4.51712e-13	-0.068511
Fibrinogen	Fibrinogen	P02671 P02675 P02679	FGA FGB FGG	0.014435	-0.037892	Downregulated	0.393023	3.62095e-07	-0.013162
AK1D1	3-oxo-5-beta-steroid 4-dehydrogenase	P51857	AKR1D1	0.014435	0.110049	Upregulated	0.628083	6.05508e-06	-0.03188
CRDL1	Chordin-like protein 1	Q9BU40	CHRDL1	0.01453	-0.060426	Downregulated	0.00155305	2.83754e-18	-0.035122
Adiponectin	Adiponectin	Q15848	ADIPOQ	0.017906	-0.126894	Downregulated	0.000130592	6.14853e-20	-0.079715
Apo E4	Apolipoprotein E (isoform E4)	P02649	APOE	0.022329	0.091547	Upregulated	0.999978	0.0976998	-0.027696
METTL1	tRNA (guanine-N(7)-)-methyltransferase	Q9UBP6	METTL1	0.023722	0.051415	Upregulated	0.943996	0.26539	0.003822
Fibrinogen g-chain dimer	Fibrinogen gamma chain	P02679	FGG	0.02392	-0.059275	Downregulated	0.363654	0.912338	-0.00048
Agrin	Agrin	O00468	AGRN	0.023944	0.073792	Upregulated	0.661353	0.0514129	-0.009197
SLIK1	SLIT and NTRK-like protein 1	Q96PX8	SLITRK1	0.02552	-0.109497	Downregulated	0.00943138	5.97461e-80	-0.139377
FABP	Fatty acid-binding protein, heart	P05413	FABP3	0.02552	0.112359	Upregulated	4.95042e-10	1.84271e-06	-0.046879
NPTXR	Neuronal pentraxin receptor	O95502	NPTXR	0.026039	-0.143969	Downregulated	0.021305	2.70257e-72	-0.169455
IGFBP-5	Insulin-like growth factor-binding protein 5	P24593	IGFBP5	0.026039	-0.08831	Downregulated	8.19644e-08	1.86919e-05	0.027774
GP116	Adhesion G protein-coupled receptor F5	Q8IZF2	ADGRF5	0.026623	0.121077	Upregulated	0.999978	1.27021e-08	0.045488
carboxylesterase, liver	Liver carboxylesterase 1	P23141	CES1	0.027075	0.075889	Upregulated	0.944076	0.000666524	0.017878
UNC5H4	Netrin receptor UNC5D	Q6UXZ4	UNC5D	0.027101	-0.116247	Downregulated	0.0178005	1.60285e-83	-0.154268
ADH1A	Alcohol dehydrogenase 1A	P07327	ADH1A	0.027101	0.13836	Upregulated	0.475104	0.000349944	-0.034555
TSG-6	Tumor necrosis factor-inducible gene 6 protein	P98066	TNFAIP6	0.027626	-0.107102	Downregulated	0.704143	2.75511e-17	-0.057598
GALE	UDP-glucose 4-epimerase	Q14376	GALE	0.027626	0.096387	Upregulated	0.829989	9.89329e-08	0.033571
TGF-b R III	Transforming growth factor beta receptor type 3	Q03167	TGFBR3	0.028445	-0.046907	Downregulated	0.999978	1.15726e-12	-0.022334
RBP-III	Retinol-binding protein 5	P82980	RBP5	0.029606	0.101502	Upregulated	0.532128	1.52572e-15	-0.054015
NAR3	Ecto-ADP-ribosyltransferase 3	Q13508	ART3	0.034168	-0.077111	Downregulated	0.0435546	0.899215	0.000793
EphB6	Ephrin type-B receptor 6	O15197	EPHB6	0.035229	-0.042642	Downregulated	0.0492868	0.345427	-0.002811
FTCD	Formimidoyltransferase-cyclodeaminase	O95954	FTCD	0.03991	0.290376	Upregulated	0.943996	1.42366e-19	-0.180446
DKK3	Dickkopf-related protein 3	Q9UBP4	DKK3	0.046298	-0.056745	Downregulated	0.00347524	5.1874e-33	-0.054068
D-dimer	D-dimer	P02671 P02675 P02679	FGA FGB FGG	0.047941	-0.055126	Downregulated	0.515165	0.659623	-0.001944
FTMT	Ferritin, mitochondrial	Q8N4E7	FTMT	0.047989	0.082661	Upregulated	0.605502	0.00688671	-0.016521
Desmoglein-3	Desmoglein-3	P32926	DSG3	0.049741	0.142777	Upregulated	0.999978	7.16292e-306	0.507629

## Sheet: Table S6. OSA Pathway Analysis
Table S6: Summary results of pathway analyses for proteins differenetially expressed between moderate-to-severe OSA (AHI>15; n=473) vs. mild OSA/controls (AHI<15; n=918).
A. All Significant Proteins (69)												B. Upregulated (40)												C. Downregulated (29)
ID	Name	Source	pValue	FDR B&H	FDR B&Y	Bonferroni	Genes from Input	Genes in Annotation				ID	Name	Source	pValue	FDR B&H	FDR B&Y	Bonferroni	Genes from Input	Genes in Annotation				ID	Name	Source	pValue	FDR B&H	FDR B&Y	Bonferroni	Genes from Input	Genes in Annotation
M2842	Fibrinolysis Pathway	MSigDB C2 BIOCARTA (v7.3)	5.692e-10	3.66e-07	2.578e-06	3.66e-07	5	12				M39717	Fatty Acid Omega Oxidation	MSigDB C2 BIOCARTA (v7.3)	1.284e-10	5.957e-08	4.002e-07	5.957e-08	5	15				M3008	Genes encoding structural ECM glycoproteins	MSigDB C2 BIOCARTA (v7.3)	4.275e-10	1.171e-07	7.254e-07	1.171e-07	8	196
M39717	Fatty Acid Omega Oxidation	MSigDB C2 BIOCARTA (v7.3)	2.139e-09	6.878e-07	4.845e-06	1.376e-06	5	15				1270189	Biological oxidations	BioSystems: REACTOME	1.336e-09	2.197e-07	1.476e-06	6.2e-07	9	229				M5884	Ensemble of genes encoding core extracellular matrix including ECM glycoproteins, collagens and proteoglycans	MSigDB C2 BIOCARTA (v7.3)	6.223e-09	8.526e-07	5.28e-06	1.705e-06	8	275
P00050	Plasminogen activating cascade	PantherDB	4.382e-09	9.393e-07	6.617e-06	2.818e-06	5	17				MAP00120 Bile acid biosynthesis	MAP00120 Bile acid biosynthesis	GenMAPP	1.42e-09	2.197e-07	1.476e-06	6.591e-07	5	23				M39868	COVID-19, thrombosis and anticoagulation	MSigDB C2 BIOCARTA (v7.3)	1.273e-07	1.163e-05	7.201e-05	3.489e-05	3	7
P00011	Blood coagulation	PantherDB	8.973e-09	1.4e-06	9.859e-06	5.77e-06	6	40				1270206	Ethanol oxidation	BioSystems: REACTOME	1.071e-08	1.243e-06	8.348e-06	4.97e-06	4	12				M39581	Human Complement System	MSigDB C2 BIOCARTA (v7.3)	4.366e-07	2.297e-05	0.0001423	0.0001196	5	99
M15394	Acute Myocardial Infarction	MSigDB C2 BIOCARTA (v7.3)	1.088e-08	1.4e-06	9.859e-06	6.998e-06	5	20				MAP00071 Fatty acid metabolism	MAP00071 Fatty acid metabolism	GenMAPP	5.578e-08	4.82e-06	3.238e-05	2.588e-05	5	46				PW:0000238	insulin-like growth factor signaling	Pathway Ontology	7.961e-07	2.297e-05	0.0001423	0.0002181	3	12
MAP00120 Bile acid biosynthesis	MAP00120 Bile acid biosynthesis	GenMAPP	2.341e-08	2.151e-06	1.515e-05	1.506e-05	5	23				MAP00561 Glycerolipid metabolism	MAP00561 Glycerolipid metabolism	GenMAPP	6.232e-08	4.82e-06	3.238e-05	2.892e-05	5	47				M2842	Fibrinolysis Pathway	MSigDB C2 BIOCARTA (v7.3)	7.961e-07	2.297e-05	0.0001423	0.0002181	3	12
M39480	Blood Clotting Cascade	MSigDB C2 BIOCARTA (v7.3)	2.341e-08	2.151e-06	1.515e-05	1.506e-05	5	23				MAP00010 Glycolysis Gluconeogenesis	MAP00010 Glycolysis Gluconeogenesis	GenMAPP	1.048e-07	6.944e-06	4.665e-05	4.861e-05	5	52				M22016	Ghrelin: Regulation of Food Intake and Energy Homeostasis	MSigDB C2 BIOCARTA (v7.3)	1.034e-06	2.297e-05	0.0001423	0.0002833	3	13
M3008	Genes encoding structural ECM glycoproteins	MSigDB C2 BIOCARTA (v7.3)	5.629e-08	4.023e-06	2.834e-05	3.619e-05	9	196				1270190	Phase 1 - Functionalization of compounds	BioSystems: REACTOME	1.591e-07	9.227e-06	6.199e-05	7.382e-05	6	111				M4470	Extrinsic Prothrombin Activation Pathway	MSigDB C2 BIOCARTA (v7.3)	1.034e-06	2.297e-05	0.0001423	0.0002833	3	13
M39385	Selenium Micronutrient Network	MSigDB C2 BIOCARTA (v7.3)	5.631e-08	4.023e-06	2.834e-05	3.62e-05	7	91				1269631	RA biosynthesis pathway	BioSystems: REACTOME	1.883e-07	9.708e-06	6.522e-05	8.737e-05	4	23				1269367	Platelet degranulation	BioSystems: REACTOME	1.824e-06	2.297e-05	0.0001423	0.0004998	5	132
1270206	Ethanol oxidation	BioSystems: REACTOME	9.866e-08	6.344e-06	4.469e-05	6.344e-05	4	12				M9488	Retinol metabolism	MSigDB C2 BIOCARTA (v7.3)	3.015e-07	1.376e-05	9.241e-05	0.0001399	5	64				1427857	Regulation of TLR by endogenous ligand	BioSystems: REACTOME	2.018e-06	2.297e-05	0.0001423	0.000553	3	16
M4470	Extrinsic Prothrombin Activation Pathway	MSigDB C2 BIOCARTA (v7.3)	1.421e-07	8.306e-06	5.851e-05	9.137e-05	4	13				83020	Retinol metabolism	BioSystems: KEGG	3.261e-07	1.376e-05	9.241e-05	0.0001513	5	65				SMP00281	Anistreplase Pathway	SMPDB	2.018e-06	2.297e-05	0.0001423	0.000553	3	16
1270189	Biological oxidations	BioSystems: REACTOME	2.13e-07	1.141e-05	8.04e-05	0.000137	9	229				1269630	Signaling by Retinoic Acid	BioSystems: REACTOME	2.542e-06	9.83e-05	0.0006604	0.00118	4	43				SMP00280	Alteplase Pathway	SMPDB	2.018e-06	2.297e-05	0.0001423	0.000553	3	16
M16894	Complement and coagulation cascades	MSigDB C2 BIOCARTA (v7.3)	2.572e-07	1.272e-05	8.96e-05	0.0001654	6	69				132956	Metabolic pathways	BioSystems: KEGG	1.09e-05	0.0003696	0.002483	0.005056	12	1272				SMP00283	Tenecteplase Pathway	SMPDB	2.018e-06	2.297e-05	0.0001423	0.000553	3	16
M39617	Folate Metabolism	MSigDB C2 BIOCARTA (v7.3)	3.609e-07	1.428e-05	0.0001006	0.000232	6	73				M11521	Glycolysis / Gluconeogenesis	MSigDB C2 BIOCARTA (v7.3)	1.115e-05	0.0003696	0.002483	0.005174	4	62				SMP00282	Streptokinase Pathway	SMPDB	2.018e-06	2.297e-05	0.0001423	0.000553	3	16
SMP00276	Argatroban Pathway	SMPDB	4.676e-07	1.428e-05	0.0001006	0.0003006	4	17				82926	Glycolysis / Gluconeogenesis	BioSystems: KEGG	1.52e-05	0.0004702	0.003159	0.007053	4	67				SMP00285	Reteplase Pathway	SMPDB	2.018e-06	2.297e-05	0.0001423	0.000553	3	16
SMP00278	Lepirudin Pathway	SMPDB	4.676e-07	1.428e-05	0.0001006	0.0003006	4	17				83032	Drug metabolism - cytochrome P450	BioSystems: KEGG	1.81e-05	0.000472	0.003171	0.008397	4	70				SMP00284	Urokinase Pathway	SMPDB	2.018e-06	2.297e-05	0.0001423	0.000553	3	16
SMP00277	Bivalirudin Pathway	SMPDB	4.676e-07	1.428e-05	0.0001006	0.0003006	4	17				M16794	Metabolism of xenobiotics by cytochrome P450	MSigDB C2 BIOCARTA (v7.3)	1.81e-05	0.000472	0.003171	0.008397	4	70				SMP00287	Tranexamic Acid Pathway	SMPDB	2.018e-06	2.297e-05	0.0001423	0.000553	3	16
SMP00279	Ximelagatran Pathway	SMPDB	4.676e-07	1.428e-05	0.0001006	0.0003006	4	17				1270220	Aflatoxin activation and detoxification	BioSystems: REACTOME	1.831e-05	0.000472	0.003171	0.008496	3	23				SMP00286	Aminocaproic Acid Pathway	SMPDB	2.018e-06	2.297e-05	0.0001423	0.000553	3	16
83073	Complement and coagulation cascades	BioSystems: KEGG	5.789e-07	1.428e-05	0.0001006	0.0003722	6	79				M9257	Drug metabolism - cytochrome P450	MSigDB C2 BIOCARTA (v7.3)	2.024e-05	0.0004943	0.003321	0.009392	4	72				SMP00288	Aprotinin Pathway	SMPDB	2.018e-06	2.297e-05	0.0001423	0.000553	3	16
SMP00269	Acenocoumarol Pathway	SMPDB	5.994e-07	1.428e-05	0.0001006	0.0003854	4	18				83031	Metabolism of xenobiotics by cytochrome P450	BioSystems: KEGG	2.257e-05	0.0005235	0.003517	0.01047	4	74				1269360	GRB2:SOS provides linkage to MAPK signaling for Integrins	BioSystems: REACTOME	2.018e-06	2.297e-05	0.0001423	0.000553	3	16
SMP00268	Warfarin Pathway	SMPDB	5.994e-07	1.428e-05	0.0001006	0.0003854	4	18				673221	Chemical carcinogenesis	BioSystems: KEGG	3.387e-05	0.0007484	0.005028	0.01572	4	82				1269361	p130Cas linkage to MAPK signaling for integrins	BioSystems: REACTOME	2.018e-06	2.297e-05	0.0001423	0.000553	3	16
SMP00270	Dicumarol Pathway	SMPDB	5.994e-07	1.428e-05	0.0001006	0.0003854	4	18				MAP00350 Tyrosine metabolism	MAP00350 Tyrosine metabolism	GenMAPP	4.153e-05	0.0008758	0.005884	0.01927	3	30				1269365	Response to elevated platelet cytosolic Ca2+	BioSystems: REACTOME	2.192e-06	2.297e-05	0.0001423	0.0006005	5	137
SMP00272	Enoxaparin Pathway	SMPDB	5.994e-07	1.428e-05	0.0001006	0.0003854	4	18				M39714	Ethanol effects on histone modifications	MSigDB C2 BIOCARTA (v7.3)	4.59e-05	0.0009261	0.006221	0.0213	3	31				P00050	Plasminogen activating cascade	PantherDB	2.448e-06	2.297e-05	0.0001423	0.0006707	3	17
SMP00271	Phenprocoumon Pathway	SMPDB	5.994e-07	1.428e-05	0.0001006	0.0003854	4	18				1269967	Fructose catabolism	BioSystems: REACTOME	4.988e-05	0.000947	0.006362	0.02314	2	5				SMP00276	Argatroban Pathway	SMPDB	2.448e-06	2.297e-05	0.0001423	0.0006707	3	17
SMP00274	Heparin Pathway	SMPDB	5.994e-07	1.428e-05	0.0001006	0.0003854	4	18				M39570	Amino Acid metabolism	MSigDB C2 BIOCARTA (v7.3)	5.102e-05	0.000947	0.006362	0.02367	4	91				SMP00278	Lepirudin Pathway	SMPDB	2.448e-06	2.297e-05	0.0001423	0.0006707	3	17
SMP00273	Fondaparinux Pathway	SMPDB	5.994e-07	1.428e-05	0.0001006	0.0003854	4	18				82959	Tyrosine metabolism	BioSystems: KEGG	6.643e-05	0.001185	0.007964	0.03082	3	35				SMP00277	Bivalirudin Pathway	SMPDB	2.448e-06	2.297e-05	0.0001423	0.0006707	3	17
SMP00275	Ardeparin Pathway	SMPDB	5.994e-07	1.428e-05	0.0001006	0.0003854	4	18				P00011	Blood coagulation	PantherDB	9.951e-05	0.00171	0.01149	0.04617	3	40				SMP00279	Ximelagatran Pathway	SMPDB	2.448e-06	2.297e-05	0.0001423	0.0006707	3	17
1269367	Platelet degranulation	BioSystems: REACTOME	7.26e-07	1.667e-05	0.0001174	0.0004668	7	132				1269965	Fructose metabolism	BioSystems: REACTOME	0.0001045	0.001731	0.01163	0.04847	2	7				SMP00269	Acenocoumarol Pathway	SMPDB	2.935e-06	2.297e-05	0.0001423	0.0008041	3	18
MAP00071 Fatty acid metabolism	MAP00071 Fatty acid metabolism	GenMAPP	8.915e-07	1.977e-05	0.0001392	0.0005732	5	46				M16743	Tyrosine metabolism	MSigDB C2 BIOCARTA (v7.3)	0.0001153	0.001783	0.01198	0.05348	3	42				SMP00268	Warfarin Pathway	SMPDB	2.935e-06	2.297e-05	0.0001423	0.0008041	3	18
1269365	Response to elevated platelet cytosolic Ca2+	BioSystems: REACTOME	9.335e-07	1.999e-05	0.0001408	0.0006003	7	137				M699	Fatty acid metabolism	MSigDB C2 BIOCARTA (v7.3)	0.0001153	0.001783	0.01198	0.05348	3	42				SMP00270	Dicumarol Pathway	SMPDB	2.935e-06	2.297e-05	0.0001423	0.0008041	3	18
M5884	Ensemble of genes encoding core extracellular matrix including ECM glycoproteins, collagens and proteoglycans	MSigDB C2 BIOCARTA (v7.3)	9.929e-07	1.999e-05	0.0001408	0.0006384	9	275				1269624	Retinoid metabolism and transport	BioSystems: REACTOME	0.0001326	0.001864	0.01252	0.06151	3	44				SMP00272	Enoxaparin Pathway	SMPDB	2.935e-06	2.297e-05	0.0001423	0.0008041	3	18
MAP00561 Glycerolipid metabolism	MAP00561 Glycerolipid metabolism	GenMAPP	9.947e-07	1.999e-05	0.0001408	0.0006396	5	47				M39554	Vitamin A and Carotenoid Metabolism	MSigDB C2 BIOCARTA (v7.3)	0.0001326	0.001864	0.01252	0.06151	3	44				SMP00271	Phenprocoumon Pathway	SMPDB	2.935e-06	2.297e-05	0.0001423	0.0008041	3	18
MAP00010 Glycolysis Gluconeogenesis	MAP00010 Glycolysis Gluconeogenesis	GenMAPP	1.661e-06	3.234e-05	0.0002278	0.001068	5	52				82935	Fatty acid degradation	BioSystems: KEGG	0.0001326	0.001864	0.01252	0.06151	3	44				SMP00274	Heparin Pathway	SMPDB	2.935e-06	2.297e-05	0.0001423	0.0008041	3	18
1269631	RA biosynthesis pathway	BioSystems: REACTOME	1.71e-06	3.234e-05	0.0002278	0.001099	4	23				545295	retinoate biosynthesis I	BioSystems: BIOCYC	0.0001391	0.001898	0.01275	0.06453	2	8				SMP00273	Fondaparinux Pathway	SMPDB	2.935e-06	2.297e-05	0.0001423	0.0008041	3	18
M39868	COVID-19, thrombosis and anticoagulation	MSigDB C2 BIOCARTA (v7.3)	1.924e-06	3.534e-05	0.0002489	0.001237	3	7				83033	Drug metabolism - other enzymes	BioSystems: KEGG	0.0001515	0.002008	0.01349	0.07029	3	46				SMP00275	Ardeparin Pathway	SMPDB	2.935e-06	2.297e-05	0.0001423	0.0008041	3	18
M39581	Human Complement System	MSigDB C2 BIOCARTA (v7.3)	2.199e-06	3.928e-05	0.0002767	0.001414	6	99				M17726	Drug metabolism - other enzymes	MSigDB C2 BIOCARTA (v7.3)	0.0002062	0.002658	0.01786	0.09569	3	51				M15394	Acute Myocardial Infarction	MSigDB C2 BIOCARTA (v7.3)	4.091e-06	3.114e-05	0.0001928	0.001121	3	20
1270190	Phase 1 - Functionalization of compounds	BioSystems: REACTOME	4.289e-06	7.454e-05	0.000525	0.002758	6	111				M39337	Vitamin B12 Metabolism	MSigDB C2 BIOCARTA (v7.3)	0.0002313	0.002824	0.01897	0.1073	3	53				1268755	Regulation of Insulin-like Growth Factor (IGF) transport and uptake by Insulin-like Growth Factor Binding Proteins (IGFBPs)	BioSystems: REACTOME	4.768e-06	3.531e-05	0.0002186	0.001306	3	21
M169	Beta2 integrin cell surface interactions	MSigDB C2 BIOCARTA (v7.3)	4.508e-06	7.627e-05	0.0005373	0.002898	4	29				1339147	Metabolism of fat-soluble vitamins	BioSystems: REACTOME	0.0002313	0.002824	0.01897	0.1073	3	53				M39617	Folate Metabolism	MSigDB C2 BIOCARTA (v7.3)	5.155e-06	3.717e-05	0.0002302	0.001412	4	73
M9488	Retinol metabolism	MSigDB C2 BIOCARTA (v7.3)	4.703e-06	7.754e-05	0.0005462	0.003024	5	64				M39649	Complement and Coagulation Cascades	MSigDB C2 BIOCARTA (v7.3)	0.000318	0.003601	0.02419	0.1475	3	59				1269371	Common Pathway of Fibrin Clot Formation	BioSystems: REACTOME	5.515e-06	3.875e-05	0.0002399	0.001511	3	22
83020	Retinol metabolism	BioSystems: KEGG	5.08e-06	8.166e-05	0.0005753	0.003267	5	65				M2842	Fibrinolysis Pathway	MSigDB C2 BIOCARTA (v7.3)	0.000326	0.003601	0.02419	0.1512	2	12				M39480	Blood Clotting Cascade	MSigDB C2 BIOCARTA (v7.3)	6.336e-06	4.234e-05	0.0002622	0.001736	3	23
PW:0000238	insulin-like growth factor signaling	Pathway Ontology	1.193e-05	0.000187	0.001317	0.007668	3	12				1269021	Defective EXT1 causes exostoses 1, TRPS2 and CHDS	BioSystems: REACTOME	0.000326	0.003601	0.02419	0.1512	2	12				M15997	Intrinsic Prothrombin Activation Pathway	MSigDB C2 BIOCARTA (v7.3)	6.336e-06	4.234e-05	0.0002622	0.001736	3	23
1269368	Formation of Fibrin Clot (Clotting Cascade)	BioSystems: REACTOME	1.517e-05	0.0002312	0.001629	0.009753	4	39				1269022	Defective EXT2 causes exostoses 2	BioSystems: REACTOME	0.000326	0.003601	0.02419	0.1512	2	12				1269359	Integrin alphaIIb beta3 signaling	BioSystems: REACTOME	1.166e-05	7.606e-05	0.000471	0.003194	3	28
M22016	Ghrelin: Regulation of Food Intake and Energy Homeostasis	MSigDB C2 BIOCARTA (v7.3)	1.546e-05	0.0002312	0.001629	0.009942	3	13				M39611	Irinotecan Pathway	MSigDB C2 BIOCARTA (v7.3)	0.0003847	0.004057	0.02725	0.1785	2	13				M39385	Selenium Micronutrient Network	MSigDB C2 BIOCARTA (v7.3)	1.242e-05	7.914e-05	0.00049	0.003403	4	91
M174	Urokinase-type plasminogen activator (uPA) and uPAR-mediated signaling	MSigDB C2 BIOCARTA (v7.3)	2.046e-05	0.0002924	0.00206	0.01316	4	42				1269372	Dissolution of Fibrin Clot	BioSystems: REACTOME	0.0003847	0.004057	0.02725	0.1785	2	13				M169	Beta2 integrin cell surface interactions	MSigDB C2 BIOCARTA (v7.3)	1.299e-05	8.089e-05	0.0005009	0.003559	3	29
M39744	Fibrin Complement Receptor 3 Signaling Pathway	MSigDB C2 BIOCARTA (v7.3)	2.046e-05	0.0002924	0.00206	0.01316	4	42				M6487	Platelet Amyloid Precursor Protein Pathway	MSigDB C2 BIOCARTA (v7.3)	0.0004482	0.004621	0.03104	0.2079	2	14				M257	Ephrin B reverse signaling	MSigDB C2 BIOCARTA (v7.3)	1.442e-05	8.779e-05	0.0005436	0.003951	3	30
1269630	Signaling by Retinoic Acid	BioSystems: REACTOME	2.25e-05	0.0003145	0.002215	0.01447	4	43				M16894	Complement and coagulation cascades	MSigDB C2 BIOCARTA (v7.3)	0.0005047	0.00501	0.03366	0.2342	3	69				M5889	Ensemble of genes encoding extracellular matrix and extracellular matrix-associated proteins	MSigDB C2 BIOCARTA (v7.3)	1.522e-05	9.066e-05	0.0005614	0.00417	9	1026
M5889	Ensemble of genes encoding extracellular matrix and extracellular matrix-associated proteins	MSigDB C2 BIOCARTA (v7.3)	2.566e-05	0.0003218	0.002267	0.0165	14	1026				1269957	Metabolism of carbohydrates	BioSystems: REACTOME	0.0005075	0.00501	0.03366	0.2355	5	297				1457783	Signaling by high-kinase activity BRAF mutants	BioSystems: REACTOME	2.312e-05	0.0001348	0.0008347	0.006335	3	35
1269340	Hemostasis	BioSystems: REACTOME	2.827e-05	0.0003218	0.002267	0.01818	11	640				1270144	Metabolism of vitamins and cofactors	BioSystems: REACTOME	0.0006584	0.006189	0.04158	0.3055	4	177				1269358	Platelet Aggregation (Plug Formation)	BioSystems: REACTOME	2.971e-05	0.0001694	0.001049	0.00814	3	38
1427857	Regulation of TLR by endogenous ligand	BioSystems: REACTOME	3.002e-05	0.0003218	0.002267	0.01931	3	16				P00050	Plasminogen activating cascade	PantherDB	0.0006669	0.006189	0.04158	0.3095	2	17				1457785	Paradoxical activation of RAF signaling by kinase inactive BRAF	BioSystems: REACTOME	3.215e-05	0.0001694	0.001049	0.00881	3	39
SMP00281	Anistreplase Pathway	SMPDB	3.002e-05	0.0003218	0.002267	0.01931	3	16				545293	retinol biosynthesis	BioSystems: BIOCYC	0.0006669	0.006189	0.04158	0.3095	2	17				1457784	Signaling by moderate kinase activity BRAF mutants	BioSystems: REACTOME	3.215e-05	0.0001694	0.001049	0.00881	3	39

## Sheet: Table S7. AHI>=30 vs <5 PCs
Table S7: Summary results of linear regression analyses in STAGES samples for severe OSA (AHI>30; n=208) vs. controls (AHI<5; n=463).
Target	TargetFullName	UniProt	EntrezGeneSymbol	OSA_FDR_p	OSA_beta	Direction	FDR_p Combined Time to Processing	beta Combined Time to Processing
PAI-1	Plasminogen activator inhibitor 1	P05121	SERPINE1	0.001483	0.304842	Upregulated	1.20967e-121	0.2329
Desmoglein-2	Desmoglein-2	Q14126	DSG2	0.001483	-0.161222	Downregulated	8.72966e-13	-0.029504
LG3BP	Galectin-3-binding protein	Q08380	LGALS3BP	0.002723	0.243941	Upregulated	8.99914e-07	-0.037559
P5I11	Tumor protein p53-inducible protein 11	O14683	TP53I11	0.00274	0.452112	Upregulated	0.0403282	0.027249
Amyloid-like protein 1	Amyloid-like protein 1	P51693	APLP1	0.003152	-0.194119	Downregulated	4.140598e-315	-0.346067
QORL1	Quinone oxidoreductase-like protein 1	O95825	CRYZL1	0.003152	0.315598	Upregulated	7.94229e-15	0.072752
Albumin	Serum albumin	P02768	ALB	0.003442	-0.090263	Downregulated	6.93292e-05	-0.012456
tPA	Tissue-type plasminogen activator	P00750	PLAT	0.003442	0.289713	Upregulated	7.83312e-29	-0.118757
SHBG	Sex hormone-binding globulin	P04278	SHBG	0.003452	-0.388818	Downregulated	7.14539e-06	-0.056863
FABP	Fatty acid-binding protein, heart	P05413	FABP3	0.00399	0.241255	Upregulated	1.84271e-06	-0.046879
sE-Selectin	E-selectin	P16581	SELE	0.005433	0.259474	Upregulated	0.929021	-0.000728
ADH4	Alcohol dehydrogenase 4	P08319	ADH4	0.009325	0.384752	Upregulated	0.12571	0.020146
MXRA8	Matrix-remodeling-associated protein 8	Q9BRK3	MXRA8	0.012652	-0.108144	Downregulated	2.60001e-41	-0.06781
DCNL5	DCN1-like protein 5	Q9BTE7	DCUN1D5	0.018234	0.180778	Upregulated	1.56056e-16	0.049713
IL-1F6	Interleukin-36 alpha	Q9UHA7	IL36A	0.020596	0.250204	Upregulated	6.20828e-07	-0.046867
ECOP	Vesicular, overexpressed in cancer, prosurviva...	Q96AW1	VOPP1	0.020596	-0.160306	Downregulated	4.64978e-90	-0.115858
Aminoacylase-1	Aminoacylase-1	Q03154	ACY1	0.020596	0.324276	Upregulated	0.372604	0.010705
TSP3	Thrombospondin-3	P49746	THBS3	0.020596	0.166913	Upregulated	9.35603e-26	-0.05877
CDON	Cell adhesion molecule-related/down-regulated ...	Q4KMG0	CDON	0.022713	0.11513	Upregulated	0.0404462	0.009119
IGFBP-2	Insulin-like growth factor-binding protein 2	P18065	IGFBP2	0.026259	-0.256591	Downregulated	4.51712e-13	-0.068511
TMCC3	Transmembrane and coiled-coil domains protein 3	Q9ULS5	TMCC3	0.026259	0.221834	Upregulated	2.90378e-06	0.035487
Agrin	Agrin	O00468	AGRN	0.02829	0.137626	Upregulated	0.0514129	-0.009197
Apo F	Apolipoprotein F	Q13790	APOF	0.034139	-0.236057	Downregulated	2.4207e-07	-0.046679
IGF-II receptor	Cation-independent mannose-6-phosphate receptor	P11717	IGF2R	0.034139	0.101658	Upregulated	1.86799e-12	0.025148
TrATPase	Tartrate-resistant acid phosphatase type 5	P13686	ACP5	0.034139	0.126218	Upregulated	7.55918e-10	-0.027153
SCG3	Secretogranin-3	Q8WXD2	SCG3	0.034159	-0.132287	Downregulated	3.69868e-16	-0.042919
CC126	Coiled-coil domain-containing protein 126	Q96EE4	CCDC126	0.038729	-0.132129	Downregulated	0.0391433	0.011245
B4GT7	Beta-1,4-galactosyltransferase 7	Q9UBV7	B4GALT7	0.038729	0.216097	Upregulated	1.54484e-127	0.194237
AK1C4	Aldo-keto reductase family 1 member C4	P17516	AKR1C4	0.039232	0.384906	Upregulated	2.98373e-10	-0.091893
LECT2	Leukocyte cell-derived chemotaxin-2	O14960	LECT2	0.041248	0.219462	Upregulated	0.152564	0.010726
Keratin 7	Keratin, type II cytoskeletal 7	P08729	KRT7	0.045821	-0.198226	Downregulated	0.0120201	0.015099
Adiponectin	Adiponectin	Q15848	ADIPOQ	0.047696	-0.212978	Downregulated	6.14853e-20	-0.079715

## Sheet: Table S8. AHI 15-30 vs <5 PCs
Table S8: Summary results of linear regression analyses in STAGES samples for moderate OSA (15<AHI<30; n=265) vs. controls (AHI<5; n=463).
Target	TargetFullName	UniProt	EntrezGeneSymbol	OSA_FDR_p	OSA_beta	Direction	FDR_p Combined Time to Processing	beta Combined Time to Processing
tPA	Tissue-type plasminogen activator	P00750	PLAT	0.029101	0.263364	Upregulated	7.83312e-29	-0.118757
Albumin	Serum albumin	P02768	ALB	0.046394	-0.071571	Downregulated	6.93292e-05	-0.012456
SHBG	Sex hormone-binding globulin	P04278	SHBG	0.046394	-0.299768	Downregulated	7.14539e-06	-0.056863
Amyloid-like protein 1	Amyloid-like protein 1	P51693	APLP1	0.046394	-0.145797	Downregulated	4.140598e-315	-0.346067

## Sheet: Table S9. Confusion Matrix
Table S9: Confusion matrix for the Proteins + Demographics Model (Model 1) from a machine learning classifier for moderate-to-severe OSA (AHI>15) trained on 974 samples (331 cases, 643 controls) and validated on 417 samples (142 cases, 275 controls).
		Predicted Values
		FALSE	TRUE
Actual Values	FALSE	170	100
	TRUE	38	100

## Sheet: Table S10. Classifier Features
Table S10: Classifier features for the Proteins + Demographics Model (Model 1) from a machine learning classifier for moderate-to-severe OSA (AHI>15) trained on 974 samples (331 cases, 643 controls) and validated on 417 samples (142 cases, 275 controls).
Target	Coefs	abs(Coefs)
Amyloid-like protein 1	-0.0692803	0.0692803
tPA	0.0591693	0.0591693
PAI-1	0.0590661	0.0590661
IGFALS	-0.0514883	0.0514883
CRIP1	0.0491913	0.0491913
sL-Selectin	-0.0448615	0.0448615
ATF6B	0.042607	0.042607
SCG3	-0.041921	0.041921
ECOP	-0.0415899	0.0415899
age	0.0406042	0.0406042
TF	0.0403648	0.0403648
Desmoglein-2	-0.0379013	0.0379013
TICN3	0.0375294	0.0375294
Myoglobin	0.0365822	0.0365822
SHBG	-0.03606	0.03606
CHSTB	0.0354242	0.0354242
TR.2	0.032681	0.032681
TR.1	0.032681	0.032681
MYOC	0.0324712	0.0324712
Carbonic Anhydrase VB	-0.0317416	0.0317416
LSAMP	-0.0315856	0.0315856
ADA30	0.0313559	0.0313559
PCDGD	-0.0301812	0.0301812
NPTXR	-0.0297418	0.0297418
LSHR	-0.0294658	0.0294658
ADH4	0.0286301	0.0286301
Lymphotoxin a1/b2	-0.0285166	0.0285166
PEX5	-0.0275388	0.0275388
Gc-Globulin, Mixed Type	-0.0266307	0.0266307
SORT	0.0264878	0.0264878
TFPI	0.0264299	0.0264299
G0S2	-0.0253213	0.0253213
SHLB1	0.0249152	0.0249152
MRP6	0.0247852	0.0247852
LIRA3	-0.0246307	0.0246307
Cadherin-11.2	-0.0243204	0.0243204
Cadherin-11.1	-0.0243204	0.0243204
SCUB1	0.0240617	0.0240617
Cytochrome P450 3A4.2	0.0240163	0.0240163
Cytochrome P450 3A4.1	0.0240163	0.0240163
Thyroxine-Binding Globulin	-0.0232957	0.0232957
KI3L2	0.0232469	0.0232469
OTUB2	0.0231311	0.0231311
Carbonic anhydrase III	0.0229504	0.0229504
CL12A	-0.0229045	0.0229045
AK1C4	0.0227491	0.0227491
CILP2	-0.0220166	0.0220166
MCP-3	0.021868	0.021868
RNAS6	0.0217429	0.0217429
H6ST3	-0.0217294	0.0217294
NODAL	0.0216453	0.0216453
PTH	0.0213818	0.0213818
QORL1	0.0213547	0.0213547
BMI	0.0204296	0.0204296
NADC	0.0203148	0.0203148
IL-10	-0.0198513	0.0198513
Sperm-associated antigen 11	-0.0197681	0.0197681
IGF-I.2	-0.0197204	0.0197204
IGF-I.1	-0.0197204	0.0197204
CS077	-0.0195434	0.0195434
RABP1	-0.0194286	0.0194286
SLAF1	0.019044	0.019044
ACTN2	0.0189243	0.0189243
WNT5A	0.0186428	0.0186428
CEA19	-0.0184959	0.0184959
ENPP5	-0.0183672	0.0183672
A4GCT	0.0183399	0.0183399
VAMP4	0.0183262	0.0183262
Keratin-1	0.0182747	0.0182747
CG073	0.0181663	0.0181663
Keratin 7	-0.0180119	0.0180119
SV422	0.0179122	0.0179122
SYIC	-0.0175764	0.0175764
MP2K4	0.0172025	0.0172025
CD79A.2	0.0171843	0.0171843
CD79A.1	0.0171843	0.0171843
BATF3	0.0168479	0.0168479
PDGF-CC	-0.0167333	0.0167333
Endothelin 3	0.0166652	0.0166652
CD9	-0.0164676	0.0164676
CPLX2	-0.0164085	0.0164085
CODA1	-0.01605	0.01605
Calponin-1	-0.016019	0.016019
SEZ6L	-0.0157979	0.0157979
CNTP5	0.0156698	0.0156698
PSA	0.0156687	0.0156687
SAP3	0.0155861	0.0155861
P5I11	0.0155215	0.0155215
PTN13	0.0152507	0.0152507
SLIK1	-0.0151965	0.0151965
AT1B1	-0.0151326	0.0151326
RBP-III	0.0150752	0.0150752
T132D	-0.0149543	0.0149543
KLH12	-0.0147296	0.0147296
PEX14	-0.0146258	0.0146258
CBLN1	-0.0143163	0.0143163
carboxylesterase, liver	0.0139575	0.0139575
Siglec-5.2	-0.0137663	0.0137663
Siglec-5.1	-0.0137663	0.0137663
ALDOB	0.0137116	0.0137116
SPIN1	-0.0136624	0.0136624
MOTI	0.0134124	0.0134124
SPA11	-0.0133321	0.0133321
Apo L1.2	-0.0132687	0.0132687
Apo L1.1	-0.0132687	0.0132687
CB066	-0.0132282	0.0132282
C5NIIILP	-0.0131062	0.0131062
DOT1L	-0.0129319	0.0129319
B4GN1	0.0128412	0.0128412
IL-31	-0.0127797	0.0127797
TLR5	0.0127694	0.0127694
STX12	-0.0127248	0.0127248
LGR4	0.0126516	0.0126516
UBE2C	0.0125432	0.0125432
SCF sR	-0.0124372	0.0124372
PH	0.0123763	0.0123763
EXOS8	-0.0123663	0.0123663
NET1	0.0122743	0.0122743
SHC2	-0.0122696	0.0122696
MGP	0.0121895	0.0121895
SPTA2	0.012144	0.012144
PCDC2	0.0120792	0.0120792
IgG4, Kappa	-0.0120413	0.0120413
CEI	0.0120289	0.0120289
Annexin V	-0.0120276	0.0120276
C1s	0.0118384	0.0118384
DPOLM	0.0117579	0.0117579
TPMT	0.0116525	0.0116525
SLPI	0.0116223	0.0116223
CD2	-0.0116061	0.0116061
EPHB2	-0.0114821	0.0114821
RNase 1	0.0114719	0.0114719
a1-Microglobulin	0.0114446	0.0114446
sCD14	-0.011338	0.011338
SAP	0.0112238	0.0112238
FHR3	0.0112185	0.0112185
NALP1	0.0110376	0.0110376
GCSH	-0.0110364	0.0110364
FABP	0.010949	0.010949
GSTA3	0.0109191	0.0109191
AK1D1	0.010826	0.010826
SF01	-0.0108046	0.0108046
TECK	0.0107008	0.0107008
5HT7R	-0.010631	0.010631
HGH	0.0106192	0.0106192
FGL1	-0.0104736	0.0104736
HGF	0.0104667	0.0104667
FBX3	-0.0104417	0.0104417
CAD17	-0.0104348	0.0104348
IGDC4	-0.0104343	0.0104343
Myosin light chain 1	0.0103635	0.0103635
Integrin alpha-2	0.0103437	0.0103437
IGFBP-3	-0.0102855	0.0102855
PNOC	-0.0102676	0.0102676
TMCC3	0.0102481	0.0102481
FHR1	0.0102059	0.0102059
TGM3	0.00996908	0.00996908
Ribonuclease UK114	0.00994182	0.00994182
RND3	-0.00990444	0.00990444
sCD163	0.00989019	0.00989019
SIRB1	0.00988188	0.00988188
NPTX1	-0.00979581	0.00979581
HBD-2	0.00978233	0.00978233
C1QT3	0.00971558	0.00971558
a2-Macroglobulin	-0.00969508	0.00969508
Carbonic Anhydrase X	-0.00965293	0.00965293
DEPP	0.00960358	0.00960358
CHRD	0.00949365	0.00949365
MutY homolog	-0.00946726	0.00946726
RDH16	-0.00914887	0.00914887
SEM4A	-0.00912774	0.00912774
LRP11.2	0.00904364	0.00904364
LRP11.1	0.00904364	0.00904364
KIF1C	0.00903896	0.00903896
IL-17E	0.00895196	0.00895196
STAT	-0.00894022	0.00894022
B3GN6	0.0089384	0.0089384
CO8A1	-0.00892465	0.00892465
TM11B	-0.00878044	0.00878044
STX1B	0.0087774	0.0087774
NRX1A	0.00870689	0.00870689
AR2BP	-0.00864829	0.00864829
ENOB	0.00864073	0.00864073
CCP1	-0.00860568	0.00860568
TrATPase	0.00858562	0.00858562
Nr-CAM	-0.00856152	0.00856152
UCK2	-0.00853563	0.00853563
INSI1	0.00850135	0.00850135
Thrombin	-0.00846377	0.00846377
PLXD1	0.00837518	0.00837518
DJC27	0.00837411	0.00837411
FTMT	0.00832	0.00832
SHPS1	-0.00831064	0.00831064
ICAM4	0.00824621	0.00824621
GP116	0.00822101	0.00822101
JTB	-0.00813862	0.00813862
CYTN	0.00813388	0.00813388
DLK1.3	0.00807817	0.00807817
DLK1.2	0.00807817	0.00807817
DLK1.1	0.00807817	0.00807817
FGF-17	0.00787669	0.00787669
ASGR1	0.00781178	0.00781178
ZPBP2	-0.00780024	0.00780024
UNC5H4	-0.00774067	0.00774067
HTRA1	0.00752667	0.00752667
OLFL1	0.00745419	0.00745419
UST	-0.00744988	0.00744988
CRIS2	0.00742133	0.00742133
CA186	-0.0073652	0.0073652
MGAT2	-0.00735115	0.00735115
MPPD2	0.00733185	0.00733185
GON1	-0.00728992	0.00728992
ERVV1	-0.00726015	0.00726015
p21	0.00722047	0.00722047
Amine oxidase	0.00718291	0.00718291
F19A2	0.00717365	0.00717365
MDGA2	-0.00717166	0.00717166
CARD9	-0.00714803	0.00714803
PD-1	-0.0070413	0.0070413
LGP2	-0.00702153	0.00702153
COL11A2	-0.0069361	0.0069361
MMEL2	0.00691382	0.00691382
Macrophage mannose receptor	0.00689419	0.00689419
EphB6	-0.00689166	0.00689166
IGFBP-5	-0.00683278	0.00683278
T132C.2	-0.00682001	0.00682001
T132C.1	-0.00682001	0.00682001
SCCA2	0.00679936	0.00679936
DHB14	0.00678616	0.00678616
Secretoglobin family 3A member 1	-0.00674899	0.00674899
sE-Selectin	0.00674049	0.00674049
a2-HS-Glycoprotein	-0.00667069	0.00667069
FA38A	0.00664959	0.00664959
NPL	-0.00664615	0.00664615
LFA-1 beta-2	-0.00663172	0.00663172
RRAGC	0.00659747	0.00659747
NXT2	-0.00658562	0.00658562
NCAM2	-0.00656188	0.00656188
RSPO3.2	-0.00655946	0.00655946
RSPO3.1	-0.00655946	0.00655946
CSKP	-0.00651921	0.00651921
TATI	-0.00646918	0.00646918
BDH2	0.00635945	0.00635945
F19A4	0.00630021	0.00630021
THTM	-0.00628927	0.00628927
METTL1	0.00628225	0.00628225
PCDB1	0.00627485	0.00627485
CTHR1	0.006262	0.006262
Insulin	0.00617294	0.00617294
T132B	-0.0061098	0.0061098
TFF1	-0.00609804	0.00609804
galactosidase, alpha	0.00609451	0.00609451
Retinal dehydrogenase 1	0.00601423	0.00601423
CSK2B	-0.00596683	0.00596683
ISK6	0.0059366	0.0059366
MUCDL	0.00589595	0.00589595
DIRA1	-0.00589274	0.00589274
GNPTG	0.00588495	0.00588495
HPT	-0.00586796	0.00586796
Keratin 20	-0.00585777	0.00585777
NT5D3	0.00582919	0.00582919
LYSM4	-0.00580488	0.00580488
ST4S6	0.00575122	0.00575122
DCNL5	0.00571893	0.00571893
EFHA2	0.00571039	0.00571039
KCIP1	-0.00566476	0.00566476
CSN7B	0.00562586	0.00562586
F16P1	0.00560227	0.00560227
Cyclin B1	-0.00557178	0.00557178
HGFA	0.00554971	0.00554971
MYPC1	0.00554567	0.00554567
ZHX1	-0.00553465	0.00553465
HMGA1	0.00552373	0.00552373
Granzyme K	0.00548643	0.00548643
LAT	0.00545976	0.00545976
IgA	0.0054453	0.0054453
Artemin	0.00542036	0.00542036
MFN1	-0.00540597	0.00540597
Beta-globin	0.00532493	0.00532493
ALCAM	-0.00527965	0.00527965
Apo B	0.00523323	0.00523323
PCDA7	0.00522249	0.00522249
D-dopachrome decarboxylase	0.0052209	0.0052209
FABPA	0.00520447	0.00520447
CSPG3	-0.00518017	0.00518017
TAJ	0.0051525	0.0051525
Galectin-8	0.00507452	0.00507452
IL-7	0.00504897	0.00504897
FANCF	0.00502807	0.00502807
a1,4-Galactosyltransferase	-0.00499053	0.00499053
NLGNX	0.00497048	0.00497048
B7-H1	0.00493418	0.00493418
UBP21	0.00492813	0.00492813
Carbonic Anhydrase VIII	0.00483272	0.00483272
C5a	0.00473767	0.00473767
TWEAKR	-0.00471319	0.00471319
KCRU	-0.00462376	0.00462376
IL-23	-0.00454473	0.00454473
F159A	0.00453289	0.00453289
Agrin	0.00447524	0.00447524
C6	-0.00446607	0.00446607
SP-D	-0.00445121	0.00445121
PARC	0.0044222	0.0044222
HIF1N	-0.00439851	0.00439851
ZN134	-0.00438869	0.00438869
NEU1	0.00438693	0.00438693
Dynactin subunit 2	0.00437034	0.00437034
HS105	-0.00434472	0.00434472
C9	-0.00430289	0.00430289
ENTP6	0.0042505	0.0042505
RAB2B	-0.00424067	0.00424067
CAV2	-0.00421164	0.00421164
GSTT2	0.00420307	0.00420307
MARCO	-0.00417903	0.00417903
Kallikrein 7	0.00415735	0.00415735
SIA7F	0.00411066	0.00411066
HCC-4	0.004065	0.004065
FAK1	0.00405488	0.00405488
Haptoglobin, Mixed Type	-0.00405401	0.00405401
ERRalpha	-0.00399951	0.00399951
PSG3	0.0039921	0.0039921
RND1	-0.00398848	0.00398848
AGGF1	-0.00398237	0.00398237
Pregnancy zone protein	-0.00392929	0.00392929
NAL10	-0.0039107	0.0039107
A2ML1	-0.00389457	0.00389457
c-Jun	-0.00387621	0.00387621
CD81	0.00384914	0.00384914
ZNF23	0.0038491	0.0038491
PILRA isoform FDF03-M14	0.00383899	0.00383899
UROL1	-0.00382102	0.00382102
SO5A1	0.00380771	0.00380771
TM38B	-0.00380438	0.00380438
FABPE	0.00380133	0.00380133
RRAS2	-0.00377681	0.00377681
MPIP1	0.00372093	0.00372093
S22AG	0.00366032	0.00366032
a1-Antitrypsin	-0.00363219	0.00363219
Notch 1	-0.00363136	0.00363136
PRS57	0.003593	0.003593
ANR27	-0.00355989	0.00355989
FABP2	-0.00355926	0.00355926
PAPD1	-0.00351422	0.00351422
ECM1	-0.00342103	0.00342103
SIG12.2	0.00340269	0.00340269
SIG12.1	0.00340269	0.00340269
CAR17	0.00337612	0.00337612
TFF3.2	-0.00336312	0.00336312
TFF3.1	-0.00336312	0.00336312
REG3G	0.00334558	0.00334558
S41A2	0.00329888	0.00329888
DJC30	-0.0032765	0.0032765
TMEM2	-0.00327596	0.00327596
CBR1	0.00324421	0.00324421
GP135	0.00322858	0.00322858
Mn SOD	-0.00318932	0.00318932
TGF-b R II	0.00317952	0.00317952
ARF1	-0.0031746	0.0031746
ADAM 17.2	0.00316995	0.00316995
ADAM 17.1	0.00316995	0.00316995
NRAC	-0.00316737	0.00316737
Neurotrophin-5	0.00316039	0.00316039
YKL-40	0.00315236	0.00315236
TANK	-0.00312568	0.00312568
RAB2A	-0.00311818	0.00311818
FCRL3	0.00311621	0.00311621
IGLL1	-0.00309826	0.00309826
ASTL	0.00309791	0.00309791
ANR54	0.00305609	0.00305609
TM11A	0.00299405	0.00299405
PLS3	-0.00298614	0.00298614
MAGA8	0.00296912	0.00296912
FCRL1	-0.00293636	0.00293636
NANP	0.00290076	0.00290076
TFPI -2	0.00289314	0.00289314
ARTS1	0.00288093	0.00288093
MSRB3	0.00280075	0.00280075
CD38	-0.00279354	0.00279354
REL2	0.00277485	0.00277485
LRC15	-0.00276534	0.00276534
ANGL1.2	-0.00273256	0.00273256
ANGL1.1	-0.00273256	0.00273256
CBPA4	0.00271862	0.00271862
LRRT1	0.00270984	0.00270984
CS018	-0.00270047	0.00270047
Sorbitol dehydrogenase	0.00269628	0.00269628
LIGO3	0.00268096	0.00268096
BT3A3	-0.0026526	0.0026526
complement factor H-related 5	-0.00265258	0.00265258
MANS4	0.00264747	0.00264747
CR3L2	-0.00264451	0.00264451
INSL6	0.00262838	0.00262838
PAP1	-0.00262325	0.00262325
IGFBP-7	0.00258707	0.00258707
ECEL1	0.00253329	0.00253329
HD-5	-0.00251066	0.00251066
b2-Glycoprotein I	0.00249417	0.00249417
PTPRD	-0.00249267	0.00249267
SLUG	0.0024458	0.0024458
KALM	-0.00244395	0.00244395
RNF43	0.00239397	0.00239397
Coagulation factor XIII	-0.00234381	0.00234381
DLC8	0.00234295	0.00234295
CYH2	0.00232131	0.00232131
PRP6.2	-0.00230586	0.00230586
PRP6.1	-0.00230586	0.00230586
CD248	0.00230025	0.00230025
PDILT	0.00227634	0.00227634
RIPP1	0.00227024	0.00227024
ATF6A	0.0022658	0.0022658
ASIP	-0.00222443	0.00222443
ADA29	0.00220634	0.00220634
NMRL1	0.00218782	0.00218782
ROBO2	-0.00217711	0.00217711
MMP20	0.00216603	0.00216603
Lymphotoxin a2/b1	-0.00215137	0.00215137
S31D4	-0.00214971	0.00214971
NDUS4	0.00214914	0.00214914
GIPC1	-0.00214604	0.00214604
TRAT1	0.00214257	0.00214257
HCG	-0.00213282	0.00213282
Coagulation Factor VII	0.0021268	0.0021268
FGFP1	0.00210467	0.00210467
BNP	0.00209949	0.00209949
SNP29	-0.00207086	0.00207086
SOM2	-0.00205854	0.00205854
RBM19	0.00204355	0.00204355
ISK13	-0.00203386	0.00203386
HRSL2	0.00201649	0.00201649
VEGF121	-0.00200492	0.00200492
PCOC1	0.00198384	0.00198384
NISCH	-0.00197139	0.00197139
RGMA	-0.00195581	0.00195581
SYTL1	0.00191411	0.00191411
NRX3A	-0.00186986	0.00186986
GLTD2	0.00186966	0.00186966
CAMK1D	0.00186648	0.00186648
CRBB2	0.00186059	0.00186059
UT2	-0.00184912	0.00184912
XTP3A	-0.00184436	0.00184436
EPHA4	-0.00180207	0.00180207
DUS2L	-0.00179847	0.00179847
Eotaxin-2	0.00177584	0.00177584
BLC	-0.00176823	0.00176823
Septin-6	-0.00174933	0.00174933
EDAR	0.00172268	0.00172268
ATS13	-0.00169053	0.00169053
MAPK5.2	-0.00167546	0.00167546
MAPK5.1	-0.00167546	0.00167546
ID-1	-0.00167339	0.00167339
Glypican 3	-0.00167291	0.00167291
IL-1F6	0.0016648	0.0016648
LGR5	-0.00166312	0.00166312
ITM2B	0.00166047	0.00166047
CHST1	0.00165038	0.00165038
ALK	-0.00164763	0.00164763
Holo-TC I	0.00164244	0.00164244
HN1	-0.00163942	0.00163942
Alpha-1B-glycoprotein	-0.00161835	0.00161835
Annexin III	-0.00161691	0.00161691
NGRN	-0.00158529	0.00158529
GOLM1.2	0.00157054	0.00157054
GOLM1.1	0.00157054	0.00157054
DCXR	0.00156447	0.00156447
DERM	0.00155649	0.00155649
MSH2	0.00154762	0.00154762
PSG4	-0.00153436	0.00153436
PRG3	-0.00153322	0.00153322
GRB2-related adapter protein 2.2	-0.00152703	0.00152703
GRB2-related adapter protein 2.1	-0.00152703	0.00152703
HIF-1a	0.00151127	0.00151127
VAPB	-0.00146665	0.00146665
ADH7	-0.00144905	0.00144905
FLAP endonuclease-1	0.00143083	0.00143083
HRG	0.00141348	0.00141348
GRB7	0.00139911	0.00139911
coagulation factor XIII B	-0.0013814	0.0013814
TMEM9.2	-0.00137948	0.00137948
TMEM9.1	-0.00137948	0.00137948
FATE1	0.00136874	0.00136874
REL3	-0.00136827	0.00136827
CG069	-0.00136173	0.00136173
STXB6	0.0013501	0.0013501
Factor D	0.00134835	0.00134835
CD040	-0.00134246	0.00134246
MO2R2	-0.00134124	0.00134124
EFS	0.00134095	0.00134095
kallikrein 8	0.00133437	0.00133437
MBD4	0.00132098	0.00132098
6Ckine	0.00131687	0.00131687
Amylase, alpha 1A	-0.0013075	0.0013075
Mesothelin	0.0013063	0.0013063
TPP1	0.00130529	0.00130529
WISP-1.2	-0.00128849	0.00128849
WISP-1.1	-0.00128849	0.00128849
IFN16	-0.00128334	0.00128334
HNF4A	0.00127541	0.00127541
SUSD1	-0.00127323	0.00127323
RNAS4	0.00126603	0.00126603
LIRB4	0.00124794	0.00124794
NXPH2	-0.00124422	0.00124422
ILT-2	0.00123806	0.00123806
ATP synthase beta chain	-0.00123553	0.00123553
Siglec-7	0.00122289	0.00122289
MYZAP.2	0.00115388	0.00115388
MYZAP.1	0.00115388	0.00115388
Plasminogen	-0.00110709	0.00110709
PDZ11	0.00103313	0.00103313
IFNA1	-0.00101469	0.00101469
SNAB	-0.00101249	0.00101249
PMGE	0.000991117	0.000991117
SIG14	-0.000990103	0.000990103
KCA10	-0.000989388	0.000989388
CLC2A	0.000974454	0.000974454
TREM2	0.000953787	0.000953787
BolA-like protein 2	-0.000938268	0.000938268
TPSNR	-0.00092857	0.00092857
OMD	-0.000928262	0.000928262
CLM1	0.000916111	0.000916111
Carbonic Anhydrase VA	0.000898248	0.000898248
PLXB3	-0.000858582	0.000858582
VISL1	0.000837056	0.000837056
ISCU	-0.000826049	0.000826049
HRSL3	-0.000821173	0.000821173
megalin	0.000812827	0.000812827
SVEP1.2	0.000809557	0.000809557
SVEP1.1	0.000809557	0.000809557
NUCB1	0.000798673	0.000798673
HIS3	-0.000796548	0.000796548
CNDP1	0.00077475	0.00077475
SET	-0.000772844	0.000772844
Apo E	0.000765543	0.000765543
ERP27	0.000749737	0.000749737
Carbonic anhydrase I	0.000737526	0.000737526
FAIM1	-0.000731887	0.000731887
KI2S4	-0.000730729	0.000730729
IL3RB.2	-0.000712488	0.000712488
IL3RB.1	-0.000712488	0.000712488
fibromodulin	-0.000700365	0.000700365
CC055	-0.000674728	0.000674728
CD23	-0.000667183	0.000667183
TD26	0.000659079	0.000659079
DPOE3	0.000657587	0.000657587
PURA1	0.000652622	0.000652622
cIAP-2	-0.000646854	0.000646854
HMGA2	-0.000640251	0.000640251
Glypican 1	-0.000630782	0.000630782
NELL2	-0.000619535	0.000619535
SCO1	-0.000609369	0.000609369
PRI1	-0.000606292	0.000606292
Glycoprotein hormones a-chain	-0.000589115	0.000589115
IL-20 Rb	-0.000587756	0.000587756
FXRD1	0.000575106	0.000575106
OMP	-0.000572465	0.000572465
GST M1-1	0.000565746	0.000565746
DYRK3	-0.000562623	0.000562623
F151A	0.000559991	0.000559991
PIWL1	-0.000547294	0.000547294
ARMEL	-0.000544602	0.000544602
Ferritin	0.000543916	0.000543916
CIP1	-0.000529032	0.000529032
SELPL	-0.000524888	0.000524888
ARF3	0.000520707	0.000520707
ST4A1	0.000506402	0.000506402
Proteasome beta chain	-0.000496154	0.000496154
ZFAN5	-0.000489812	0.000489812
CD3-zeta	0.000485346	0.000485346
CTRC	0.000474917	0.000474917
DMBT1	0.000473308	0.000473308
IL-26	0.000471847	0.000471847
LRC24	0.000468177	0.000468177
CADH7	0.000459772	0.000459772
GNAS3	-0.000455682	0.000455682
IGF-II	-0.000445497	0.000445497
LRP4	0.000437426	0.000437426
ARL5B	0.000419964	0.000419964
TMG4	0.000418869	0.000418869
LRP12	0.000401085	0.000401085
Hemoglobin	0.000388806	0.000388806
VEGF-C	0.00038284	0.00038284
ZN410	-0.00037871	0.00037871
LRRT2	-0.000377058	0.000377058
NEUREGULIN-1	0.000374686	0.000374686
CPXM1	-0.000363806	0.000363806
TWEAK	-0.000362436	0.000362436
CA11 protein	0.000345007	0.000345007
GCNT4	0.00034397	0.00034397
PYDC1	-0.000280905	0.000280905
NCK1	-0.00028077	0.00028077
Neuropilin-2	-0.000255081	0.000255081
POTEM	0.000249924	0.000249924
BATF	0.000233116	0.000233116
ARL5A	0.000213258	0.000213258
CHST3	0.000200616	0.000200616
PMGT1	-0.000189812	0.000189812
NR3L1	-0.000181585	0.000181585
SOST	0.000172254	0.000172254
MECP2	-0.000163171	0.000163171
RNF34	-0.000162144	0.000162144
D108B	-0.000159036	0.000159036
pyruvate carboxylase	0.000148334	0.000148334
F171B.2	-0.000135418	0.000135418
F171B.1	-0.000135418	0.000135418
CD3G	0.000132917	0.000132917
CLC4A	-0.000132014	0.000132014
IL-12 p40	-0.000131764	0.000131764
IF1AX	0.000131054	0.000131054
KCRS	0.000130399	0.000130399
PSP	0.00011812	0.00011812
EPHAA	0.000105027	0.000105027
CREB-binding protein	0.00010437	0.00010437
MIP-3b	0.000101741	0.000101741
ELL	8.68847e-05	8.68847e-05
MLRA	8.65718e-05	8.65718e-05
LRIG1	-7.98665e-05	7.98665e-05
YMEL1	-7.64101e-05	7.64101e-05
Caspase-10	7.55854e-05	7.55854e-05
MFAP5	-7.09883e-05	7.09883e-05
ISK52	5.42988e-05	5.42988e-05
sperm acrosome associated 1	-5.3554e-05	5.3554e-05
IL-12	-4.6817e-05	4.6817e-05
Pseudocholinesterase	2.4013e-05	2.4013e-05
BTNL8	6.71097e-06	6.71097e-06
LECT1	-6.17082e-06	6.17082e-06
SCP2D	9.27452e-07	9.27452e-07
PLACL	4.96698e-08	4.96698e-08
Apo-TC II	-2.73431e-08	2.73431e-08
Endothelin-converting enzyme 1	2.49277e-08	2.49277e-08

[truncated: 6 more sheets: Table S11. ROC Comparisons, Table S12.CPAP Wilcoxon Results, Table S13. Comparison Ambati_20, S14. Combined AHI Analysis, S15. Combined Pathway Analysis, Table S16. SomaScan 5k Assay]
